# Supplementary material for: Multi-Attribute Subset Selection enables prediction of representative phenotypes across microbial populations
Source: Commun Biol. 2024 Apr 3;7:407. doi: 10.1038/s42003-024-06093-w (PMC10991586; doi:10.1038/s42003-024-06093-w)
Supplement: Supplementary file 7 — Supplementary Data 4 [file 42003_2024_6093_MOESM7_ESM.xlsx]

## Sheet: fig2c-data-marine-entropy
medium	entropy
difcoMB	0.19823496409776623
HMBcmpt	0.9374561707820048
HMBpep	0.9233388889944429
HMBaa	0.9374561707820048
HMBlips	0.9709505944546686
HMBoligo	0.9998292601233936
HMBorg	0.9374561707820048
HMBntrl	0.9998292601233936
HMBamisug	0.9076961653608384
HMBacdsug	0.9861260846302383
HMB--	0.7793498372920851

## Sheet: fig2d_sfig2-data-marine-perf
num_predictors	i	predictors	mean_accuracy	mass_prediction	mean_balanced_accuracy	mean_f1_score_weighted	mean_jaccard_score	mean_cohen_kappa_score	mean_mcc
1	0	5	0.6384615384615384	MASS	0.6156052833070574	0.6235411218216851	0.4649463232181673	0.23354063446147602	0.24697714522403716
1	1	5	0.6384615384615384	entropy	0.6156052833070574	0.6235411218216851	0.4649463232181673	0.23354063446147602	0.24697714522403716
1	2	0	0.5	random	0.48644892939738515	0.44604864021610563	0.30919352135215133	-0.0365794	-0.0424239
1	3	1	0.6661538461538462	random	0.6470642751039106	0.6562156408910876	0.49941671813650207	0.29966247530239176	0.3079606419213674
1	4	2	0.6307692307692307	random	0.618544	0.6211115248642486	0.45763546827743073	0.23898442115216692	0.25602897269512875
1	5	3	0.5553846153846154	random	0.5516717175995374	0.5548527450595999	0.38780234581366074	0.10074822880567366	0.10271354793017222
1	6	4	0.6138461538461538	random	0.6124896700023325	0.603905	0.4427165078507956	0.21992774818963176	0.23367913979003788
1	7	6	0.6415384615384616	random	0.615343	0.6242404384562976	0.47312016150832653	0.23916640397325178	0.24996274672006102
1	8	7	0.5984615384615385	random	0.5760009747743269	0.5756748431613582	0.4201637806277224	0.1505546412107121	0.16136789840348503
1	9	8	0.6538461538461539	random	0.6631141084617522	0.6365893752160713	0.4817764075276698	0.3068713345599651	0.33331538208644346
1	10	9	0.6492307692307693	random	0.6399440399169739	0.6396035438582321	0.48479712495083593	0.27359952414331695	0.2790395247289584
1	11	10	0.5707692307692308	random	0.6002231570451645	0.5625965345699322	0.3957874918872451	0.18117974031567552	0.20563289560449743
2	0	2|7	0.7145299145299145	MASS	0.7085228812616368	0.7108666909201621	0.5576506758921242	0.4124379028905146	0.42185494877881197
2	1	5|7	0.611966	entropy	0.5936465675430022	0.5954320513417612	0.44018920434199077	0.18574503234892567	0.19364755410380713
2	2	9|10	0.6136752136752137	random	0.6167248102092283	0.6108589995393422	0.4492546343999052	0.21934171868357072	0.23249831182870223
2	3	2|7	0.7145299145299145	random	0.7085228812616368	0.7108666909201621	0.5576506758921242	0.4124379028905146	0.42185494877881197
2	4	7|10	0.6	random	0.5905945410380337	0.5981373300259589	0.4343633261423925	0.17364822013307712	0.18257873709162337
2	5	5|6	0.6649572649572649	random	0.6442300243276298	0.6531238118836444	0.49631448881455614	0.2936270279564984	0.3129282096322018
2	6	2|8	0.6700854700854701	random	0.6636397380680656	0.6706278311086489	0.5095650264910425	0.32109763005202185	0.32572961703576586
2	7	1|9	0.6854700854700855	random	0.6729193526747541	0.6817914480897357	0.5237400783039049	0.3445065591873412	0.3497065368793946
2	8	3|7	0.6598290598290598	random	0.6413950883260967	0.6516063493757928	0.49166485650256053	0.2850161584580479	0.29197506726831424
2	9	3|6	0.6358974358974359	random	0.6140110528691916	0.6265116745826044	0.4688450039355149	0.23518852211573288	0.24202401059576426
2	10	3|10	0.6034188034188034	random	0.5987533192805676	0.6059137762717204	0.4399649658459567	0.19072220593943778	0.19539546929101792
2	11	2|9	0.6888888888888889	random	0.6816398940116236	0.6889413134932807	0.5320128102388982	0.3595814417271861	0.3617937366730705
2	12	7|10	0.6	random	0.5905945410380337	0.5981373300259589	0.4343633261423925	0.17364822013307712	0.18257873709162337
2	13	1|2	0.6495726495726496	random	0.6397815699346631	0.6460307710580563	0.48474890127854964	0.2816362405331351	0.2874892991767705
2	14	7|9	0.6153846153846154	random	0.6069611920722928	0.606699	0.4471829320025131	0.20919259187599254	0.21302079689395398
2	15	7|8	0.6205128205128205	random	0.6242927577378912	0.6085093683946592	0.4475134531938713	0.23559582917469093	0.25584415700121016
2	16	0|7	0.5948717948717949	random	0.5733902182960443	0.5739706628318919	0.41617871507228843	0.14547799826836924	0.1560125829198686
2	17	0|5	0.6307692307692307	random	0.6105242042101395	0.6122848052738064	0.45547534754559904	0.2211621315297736	0.23286670246552793
2	18	1|3	0.6512820512820513	random	0.6397554189320088	0.648197	0.484834	0.28026340366111085	0.28588355855434855
2	19	1|8	0.6700854700854701	random	0.6605680088832263	0.6682439385417189	0.5088985766420734	0.3154647820015513	0.32237822058032967
2	20	4|9	0.6837606837606838	random	0.6749314879426568	0.6816485722631564	0.5252788610300462	0.3451905295068338	0.3491809097304224
2	21	0|2	0.6170940170940171	random	0.6199157822117981	0.6055687043769797	0.4400948663286514	0.23462571323264106	0.26192651847695664
2	22	8|10	0.6547008547008547	random	0.6750275244382037	0.6519551991515197	0.4946444482470646	0.3180673434866822	0.3414702160630718
2	23	4|7	0.6512820512820513	random	0.6464235593894814	0.6503716469400896	0.48806515622056684	0.28901081093593833	0.29506847889103865
2	24	3|4	0.6239316239316239	random	0.6230114156864925	0.6150746654429845	0.45286291029172276	0.23779634846906766	0.2548265501065809
2	25	7|8	0.6205128205128205	random	0.6242927577378912	0.6085093683946592	0.4475134531938713	0.23559582917469093	0.25584415700121016
2	26	3|8	0.6495726495726496	random	0.6255799678480765	0.6400873145640782	0.48097795431268875	0.2548905268103138	0.2672023558817697
2	27	0|9	0.6393162393162393	random	0.6257855493279462	0.6305446702018419	0.47162540488629745	0.2483355199561505	0.2525654195149201
2	28	8|9	0.6461538461538462	random	0.6502053785680538	0.6403278790084849	0.4810815115868943	0.28552006383318335	0.2959538217042575
2	29	3|10	0.6034188034188034	random	0.5987533192805676	0.6059137762717204	0.4399649658459567	0.19072220593943778	0.19539546929101792
2	30	3|9	0.6752136752136753	random	0.6605556917903114	0.6669614696451102	0.5126286379099034	0.3196124469727447	0.3222271789824025
2	31	4|10	0.6256410256410256	random	0.6298952978949728	0.6269179205742723	0.46229325417107153	0.24418241498850027	0.25462194751194756
2	32	2|6	0.6735042735042736	random	0.6608155589798466	0.6654906454636991	0.5088524948925313	0.3217996451410484	0.3281757587680031
2	33	6|9	0.6581196581196581	random	0.6478025679212587	0.6542785115990173	0.4947096593083411	0.2913345600518167	0.29888219533372967
2	34	2|4	0.6341880341880342	random	0.633754	0.6290972797510145	0.46431598480892733	0.26157233497078086	0.27764726649795496
2	35	5|7	0.611966	random	0.5936465675430022	0.5954320513417612	0.44018920434199077	0.18574503234892567	0.19364755410380713
2	36	1|10	0.6324786324786325	random	0.6248714989396468	0.6235721162383714	0.46234875640259543	0.2404303106217614	0.26082893617248254
2	37	1|3	0.6512820512820513	random	0.6397554189320088	0.648197	0.484834	0.28026340366111085	0.28588355855434855
2	38	3|9	0.6752136752136753	random	0.6605556917903114	0.6669614696451102	0.5126286379099034	0.3196124469727447	0.3222271789824025
2	39	8|10	0.6547008547008547	random	0.6750275244382037	0.6519551991515197	0.4946444482470646	0.3180673434866822	0.3414702160630718
2	40	0|8	0.6393162393162393	random	0.6389166767153635	0.6204590924429683	0.461004	0.26894826391129156	0.29701488230209244
2	41	1|8	0.6700854700854701	random	0.6605680088832263	0.6682439385417189	0.5088985766420734	0.3154647820015513	0.32237822058032967
2	42	0|2	0.6170940170940171	random	0.6199157822117981	0.6055687043769797	0.4400948663286514	0.23462571323264106	0.26192651847695664
2	43	3|5	0.6632478632478632	random	0.6449810321095046	0.6463422279515847	0.4921403299226113	0.29137141378223724	0.3044485633902913
2	44	7|8	0.6205128205128205	random	0.6242927577378912	0.6085093683946592	0.4475134531938713	0.23559582917469093	0.25584415700121016
2	45	1|6	0.6632478632478632	random	0.6501055472339814	0.6551412003135496	0.49812436729772946	0.3004637488743691	0.30538330708183564
2	46	3|10	0.6034188034188034	random	0.5987533192805676	0.6059137762717204	0.4399649658459567	0.19072220593943778	0.19539546929101792
2	47	5|7	0.611966	random	0.5936465675430022	0.5954320513417612	0.44018920434199077	0.18574503234892567	0.19364755410380713
2	48	7|10	0.6	random	0.5905945410380337	0.5981373300259589	0.4343633261423925	0.17364822013307712	0.18257873709162337
2	49	1|3	0.6512820512820513	random	0.6397554189320088	0.648197	0.484834	0.28026340366111085	0.28588355855434855
2	50	5|10	0.6188034188034188	random	0.6067678755712812	0.6136343950056089	0.45319085604595766	0.20226983897204567	0.20930383606855704
2	51	0|8	0.6393162393162393	random	0.6389166767153635	0.6204590924429683	0.461004	0.26894826391129156	0.29701488230209244
2	52	7|9	0.6153846153846154	random	0.6069611920722928	0.606699	0.4471829320025131	0.20919259187599254	0.21302079689395398
2	53	9|10	0.6136752136752137	random	0.6167248102092283	0.6108589995393422	0.4492546343999052	0.21934171868357072	0.23249831182870223
2	54	8|9	0.6461538461538462	random	0.6502053785680538	0.6403278790084849	0.4810815115868943	0.28552006383318335	0.2959538217042575
2	55	6|10	0.5982905982905983	random	0.5822852744108644	0.5818010957142712	0.42396549401082223	0.16087322443833255	0.1835240077564366
2	56	4|10	0.6256410256410256	random	0.6298952978949728	0.6269179205742723	0.46229325417107153	0.24418241498850027	0.25462194751194756
2	57	1|10	0.6324786324786325	random	0.6248714989396468	0.6235721162383714	0.46234875640259543	0.2404303106217614	0.26082893617248254
2	58	1|5	0.6974358974358974	random	0.6805303044116924	0.6928595296124589	0.5348287379626312	0.3666813458246866	0.3724538646286265
2	59	7|9	0.6153846153846154	random	0.6069611920722928	0.606699	0.4471829320025131	0.20919259187599254	0.21302079689395398
2	60	6|8	0.6581196581196581	random	0.6498129139724564	0.6534464721849887	0.4964823406879736	0.29402438730093255	0.30213974846671415
2	61	3|5	0.6632478632478632	random	0.6449810321095046	0.6463422279515847	0.4921403299226113	0.29137141378223724	0.3044485633902913
2	62	0|9	0.6393162393162393	random	0.6257855493279462	0.6305446702018419	0.47162540488629745	0.2483355199561505	0.2525654195149201
2	63	1|6	0.6632478632478632	random	0.6501055472339814	0.6551412003135496	0.49812436729772946	0.3004637488743691	0.30538330708183564
2	64	4|8	0.6615384615384615	random	0.6654420151880431	0.6552137591335834	0.49779813982406373	0.3178869223982903	0.3322055917062232
2	65	5|9	0.6461538461538462	random	0.6335037291208555	0.640115	0.47856670219188485	0.2660051657048201	0.27485178330006904
2	66	5|7	0.611966	random	0.5936465675430022	0.5954320513417612	0.44018920434199077	0.18574503234892567	0.19364755410380713
2	67	1|8	0.6700854700854701	random	0.6605680088832263	0.6682439385417189	0.5088985766420734	0.3154647820015513	0.32237822058032967
2	68	2|6	0.6735042735042736	random	0.6608155589798466	0.6654906454636991	0.5088524948925313	0.3217996451410484	0.3281757587680031
2	69	0|10	0.535043	random	0.5414234870186859	0.511521	0.3546235253766343	0.0815424	0.0901397
2	70	2|7	0.7145299145299145	random	0.7085228812616368	0.7108666909201621	0.5576506758921242	0.4124379028905146	0.42185494877881197
2	71	6|8	0.6581196581196581	random	0.6498129139724564	0.6534464721849887	0.4964823406879736	0.29402438730093255	0.30213974846671415
2	72	0|1	0.6581196581196581	random	0.6526204640055031	0.6484522676416768	0.49098955879416234	0.3052856551906163	0.3176816115083261
2	73	1|3	0.6512820512820513	random	0.6397554189320088	0.648197	0.484834	0.28026340366111085	0.28588355855434855
2	74	4|8	0.6615384615384615	random	0.6654420151880431	0.6552137591335834	0.49779813982406373	0.3178869223982903	0.3322055917062232
2	75	7|8	0.6205128205128205	random	0.6242927577378912	0.6085093683946592	0.4475134531938713	0.23559582917469093	0.25584415700121016
2	76	2|4	0.6341880341880342	random	0.633754	0.6290972797510145	0.46431598480892733	0.26157233497078086	0.27764726649795496
2	77	3|6	0.6358974358974359	random	0.6140110528691916	0.6265116745826044	0.4688450039355149	0.23518852211573288	0.24202401059576426
2	78	0|7	0.5948717948717949	random	0.5733902182960443	0.5739706628318919	0.41617871507228843	0.14547799826836924	0.1560125829198686
2	79	1|5	0.6974358974358974	random	0.6805303044116924	0.6928595296124589	0.5348287379626312	0.3666813458246866	0.3724538646286265
2	80	9|10	0.6136752136752137	random	0.6167248102092283	0.6108589995393422	0.4492546343999052	0.21934171868357072	0.23249831182870223
2	81	3|7	0.6598290598290598	random	0.6413950883260967	0.6516063493757928	0.49166485650256053	0.2850161584580479	0.29197506726831424
2	82	8|10	0.6547008547008547	random	0.6750275244382037	0.6519551991515197	0.4946444482470646	0.3180673434866822	0.3414702160630718
2	83	4|9	0.6837606837606838	random	0.6749314879426568	0.6816485722631564	0.5252788610300462	0.3451905295068338	0.3491809097304224
2	84	3|6	0.6358974358974359	random	0.6140110528691916	0.6265116745826044	0.4688450039355149	0.23518852211573288	0.24202401059576426
2	85	6|8	0.6581196581196581	random	0.6498129139724564	0.6534464721849887	0.4964823406879736	0.29402438730093255	0.30213974846671415
2	86	6|9	0.6581196581196581	random	0.6478025679212587	0.6542785115990173	0.4947096593083411	0.2913345600518167	0.29888219533372967
2	87	3|7	0.6598290598290598	random	0.6413950883260967	0.6516063493757928	0.49166485650256053	0.2850161584580479	0.29197506726831424
2	88	2|10	0.62906	random	0.6290674843879203	0.6292551311049003	0.4634876191234341	0.24639735852772948	0.2560633417529993
2	89	1|5	0.6974358974358974	random	0.6805303044116924	0.6928595296124589	0.5348287379626312	0.3666813458246866	0.3724538646286265
2	90	7|9	0.6153846153846154	random	0.6069611920722928	0.606699	0.4471829320025131	0.20919259187599254	0.21302079689395398
2	91	6|7	0.6615384615384615	random	0.6444596140333017	0.6493601350772452	0.4924154733299817	0.2894388692286612	0.30477391566405376
2	92	6|8	0.6581196581196581	random	0.6498129139724564	0.6534464721849887	0.4964823406879736	0.29402438730093255	0.30213974846671415
2	93	1|4	0.6581196581196581	random	0.6477557112996951	0.6576759078717271	0.49628756308154315	0.29554824975726973	0.2973629295334478
2	94	6|8	0.6581196581196581	random	0.6498129139724564	0.6534464721849887	0.4964823406879736	0.29402438730093255	0.30213974846671415
2	95	7|8	0.6205128205128205	random	0.6242927577378912	0.6085093683946592	0.4475134531938713	0.23559582917469093	0.25584415700121016
2	96	5|9	0.6461538461538462	random	0.6335037291208555	0.640115	0.47856670219188485	0.2660051657048201	0.27485178330006904
2	97	3|5	0.6632478632478632	random	0.6449810321095046	0.6463422279515847	0.4921403299226113	0.29137141378223724	0.3044485633902913
2	98	2|7	0.7145299145299145	random	0.7085228812616368	0.7108666909201621	0.5576506758921242	0.4124379028905146	0.42185494877881197
2	99	4|7	0.6512820512820513	random	0.6464235593894814	0.6503716469400896	0.48806515622056684	0.28901081093593833	0.29506847889103865
2	100	5|6	0.6649572649572649	random	0.6442300243276298	0.6531238118836444	0.49631448881455614	0.2936270279564984	0.3129282096322018
2	101	5|7	0.611966	random	0.5936465675430022	0.5954320513417612	0.44018920434199077	0.18574503234892567	0.19364755410380713
2	102	4|7	0.6512820512820513	random	0.6464235593894814	0.6503716469400896	0.48806515622056684	0.28901081093593833	0.29506847889103865
2	103	5|8	0.6512820512820513	random	0.6324399260564812	0.6352630204723674	0.47981872209335436	0.2624883678781631	0.2745913672745352
2	104	3|5	0.6632478632478632	random	0.6449810321095046	0.6463422279515847	0.4921403299226113	0.29137141378223724	0.3044485633902913
2	105	8|10	0.6547008547008547	random	0.6750275244382037	0.6519551991515197	0.4946444482470646	0.3180673434866822	0.3414702160630718
2	106	8|10	0.6547008547008547	random	0.6750275244382037	0.6519551991515197	0.4946444482470646	0.3180673434866822	0.3414702160630718
2	107	6|7	0.6615384615384615	random	0.6444596140333017	0.6493601350772452	0.4924154733299817	0.2894388692286612	0.30477391566405376
2	108	1|3	0.6512820512820513	random	0.6397554189320088	0.648197	0.484834	0.28026340366111085	0.28588355855434855
2	109	5|9	0.6461538461538462	random	0.6335037291208555	0.640115	0.47856670219188485	0.2660051657048201	0.27485178330006904
2	110	6|10	0.5982905982905983	random	0.5822852744108644	0.5818010957142712	0.42396549401082223	0.16087322443833255	0.1835240077564366
2	111	5|9	0.6461538461538462	random	0.6335037291208555	0.640115	0.47856670219188485	0.2660051657048201	0.27485178330006904
2	112	4|7	0.6512820512820513	random	0.6464235593894814	0.6503716469400896	0.48806515622056684	0.28901081093593833	0.29506847889103865
2	113	0|5	0.6307692307692307	random	0.6105242042101395	0.6122848052738064	0.45547534754559904	0.2211621315297736	0.23286670246552793
2	114	2|8	0.6700854700854701	random	0.6636397380680656	0.6706278311086489	0.5095650264910425	0.32109763005202185	0.32572961703576586
2	115	0|9	0.6393162393162393	random	0.6257855493279462	0.6305446702018419	0.47162540488629745	0.2483355199561505	0.2525654195149201
2	116	7|8	0.6205128205128205	random	0.6242927577378912	0.6085093683946592	0.4475134531938713	0.23559582917469093	0.25584415700121016
2	117	0|6	0.6307692307692307	random	0.6147762625897354	0.6146714947405119	0.45726419761237186	0.2336633638932611	0.24541732886453016
2	118	2|8	0.6700854700854701	random	0.6636397380680656	0.6706278311086489	0.5095650264910425	0.32109763005202185	0.32572961703576586
2	119	3|5	0.6632478632478632	random	0.6449810321095046	0.6463422279515847	0.4921403299226113	0.29137141378223724	0.3044485633902913
2	120	2|7	0.7145299145299145	random	0.7085228812616368	0.7108666909201621	0.5576506758921242	0.4124379028905146	0.42185494877881197
2	121	8|10	0.6547008547008547	random	0.6750275244382037	0.6519551991515197	0.4946444482470646	0.3180673434866822	0.3414702160630718
2	122	7|10	0.6	random	0.5905945410380337	0.5981373300259589	0.4343633261423925	0.17364822013307712	0.18257873709162337
2	123	5|9	0.6461538461538462	random	0.6335037291208555	0.640115	0.47856670219188485	0.2660051657048201	0.27485178330006904
2	124	6|8	0.6581196581196581	random	0.6498129139724564	0.6534464721849887	0.4964823406879736	0.29402438730093255	0.30213974846671415
2	125	3|9	0.6752136752136753	random	0.6605556917903114	0.6669614696451102	0.5126286379099034	0.3196124469727447	0.3222271789824025
2	126	4|5	0.6632478632478632	random	0.6540277832932085	0.6534930666151214	0.4949651220921364	0.30509368904675105	0.3193625857248626
2	127	0|6	0.6307692307692307	random	0.6147762625897354	0.6146714947405119	0.45726419761237186	0.2336633638932611	0.24541732886453016
2	128	4|7	0.6512820512820513	random	0.6464235593894814	0.6503716469400896	0.48806515622056684	0.28901081093593833	0.29506847889103865
2	129	1|8	0.6700854700854701	random	0.6605680088832263	0.6682439385417189	0.5088985766420734	0.3154647820015513	0.32237822058032967
2	130	3|9	0.6752136752136753	random	0.6605556917903114	0.6669614696451102	0.5126286379099034	0.3196124469727447	0.3222271789824025
2	131	2|6	0.6735042735042736	random	0.6608155589798466	0.6654906454636991	0.5088524948925313	0.3217996451410484	0.3281757587680031
2	132	7|8	0.6205128205128205	random	0.6242927577378912	0.6085093683946592	0.4475134531938713	0.23559582917469093	0.25584415700121016
2	133	6|10	0.5982905982905983	random	0.5822852744108644	0.5818010957142712	0.42396549401082223	0.16087322443833255	0.1835240077564366
2	134	2|8	0.6700854700854701	random	0.6636397380680656	0.6706278311086489	0.5095650264910425	0.32109763005202185	0.32572961703576586
2	135	4|10	0.6256410256410256	random	0.6298952978949728	0.6269179205742723	0.46229325417107153	0.24418241498850027	0.25462194751194756
2	136	1|2	0.6495726495726496	random	0.6397815699346631	0.6460307710580563	0.48474890127854964	0.2816362405331351	0.2874892991767705
2	137	4|8	0.6615384615384615	random	0.6654420151880431	0.6552137591335834	0.49779813982406373	0.3178869223982903	0.3322055917062232
2	138	0|7	0.5948717948717949	random	0.5733902182960443	0.5739706628318919	0.41617871507228843	0.14547799826836924	0.1560125829198686
2	139	5|8	0.6512820512820513	random	0.6324399260564812	0.6352630204723674	0.47981872209335436	0.2624883678781631	0.2745913672745352
2	140	6|8	0.6581196581196581	random	0.6498129139724564	0.6534464721849887	0.4964823406879736	0.29402438730093255	0.30213974846671415
2	141	1|2	0.6495726495726496	random	0.6397815699346631	0.6460307710580563	0.48474890127854964	0.2816362405331351	0.2874892991767705
2	142	0|9	0.6393162393162393	random	0.6257855493279462	0.6305446702018419	0.47162540488629745	0.2483355199561505	0.2525654195149201
2	143	2|3	0.6205128205128205	random	0.6264580377921971	0.6205994116165316	0.4528393196091195	0.24456072281755342	0.25254914495117237
2	144	4|9	0.6837606837606838	random	0.6749314879426568	0.6816485722631564	0.5252788610300462	0.3451905295068338	0.3491809097304224
2	145	9|10	0.6136752136752137	random	0.6167248102092283	0.6108589995393422	0.4492546343999052	0.21934171868357072	0.23249831182870223
2	146	2|6	0.6735042735042736	random	0.6608155589798466	0.6654906454636991	0.5088524948925313	0.3217996451410484	0.3281757587680031
2	147	4|9	0.6837606837606838	random	0.6749314879426568	0.6816485722631564	0.5252788610300462	0.3451905295068338	0.3491809097304224
2	148	1|6	0.6632478632478632	random	0.6501055472339814	0.6551412003135496	0.49812436729772946	0.3004637488743691	0.30538330708183564
2	149	3|10	0.6034188034188034	random	0.5987533192805676	0.6059137762717204	0.4399649658459567	0.19072220593943778	0.19539546929101792
2	150	3|7	0.6598290598290598	random	0.6413950883260967	0.6516063493757928	0.49166485650256053	0.2850161584580479	0.29197506726831424
2	151	8|10	0.6547008547008547	random	0.6750275244382037	0.6519551991515197	0.4946444482470646	0.3180673434866822	0.3414702160630718
2	152	2|8	0.6700854700854701	random	0.6636397380680656	0.6706278311086489	0.5095650264910425	0.32109763005202185	0.32572961703576586
2	153	9|10	0.6136752136752137	random	0.6167248102092283	0.6108589995393422	0.4492546343999052	0.21934171868357072	0.23249831182870223
2	154	5|7	0.611966	random	0.5936465675430022	0.5954320513417612	0.44018920434199077	0.18574503234892567	0.19364755410380713
2	155	4|7	0.6512820512820513	random	0.6464235593894814	0.6503716469400896	0.48806515622056684	0.28901081093593833	0.29506847889103865
2	156	0|2	0.6170940170940171	random	0.6199157822117981	0.6055687043769797	0.4400948663286514	0.23462571323264106	0.26192651847695664
2	157	8|9	0.6461538461538462	random	0.6502053785680538	0.6403278790084849	0.4810815115868943	0.28552006383318335	0.2959538217042575
2	158	3|4	0.6239316239316239	random	0.6230114156864925	0.6150746654429845	0.45286291029172276	0.23779634846906766	0.2548265501065809
2	159	1|4	0.6581196581196581	random	0.6477557112996951	0.6576759078717271	0.49628756308154315	0.29554824975726973	0.2973629295334478
2	160	4|6	0.6495726495726496	random	0.6364753403269922	0.6478382636774693	0.48598781223644894	0.27600199879941245	0.27889814653496586
2	161	0|6	0.6307692307692307	random	0.6147762625897354	0.6146714947405119	0.45726419761237186	0.2336633638932611	0.24541732886453016
2	162	9|10	0.6136752136752137	random	0.6167248102092283	0.6108589995393422	0.4492546343999052	0.21934171868357072	0.23249831182870223
2	163	5|7	0.611966	random	0.5936465675430022	0.5954320513417612	0.44018920434199077	0.18574503234892567	0.19364755410380713
2	164	6|7	0.6615384615384615	random	0.6444596140333017	0.6493601350772452	0.4924154733299817	0.2894388692286612	0.30477391566405376
2	165	1|2	0.6495726495726496	random	0.6397815699346631	0.6460307710580563	0.48474890127854964	0.2816362405331351	0.2874892991767705
2	166	5|6	0.6649572649572649	random	0.6442300243276298	0.6531238118836444	0.49631448881455614	0.2936270279564984	0.3129282096322018
2	167	4|10	0.6256410256410256	random	0.6298952978949728	0.6269179205742723	0.46229325417107153	0.24418241498850027	0.25462194751194756
2	168	4|9	0.6837606837606838	random	0.6749314879426568	0.6816485722631564	0.5252788610300462	0.3451905295068338	0.3491809097304224
2	169	8|10	0.6547008547008547	random	0.6750275244382037	0.6519551991515197	0.4946444482470646	0.3180673434866822	0.3414702160630718
2	170	0|4	0.6068376068376068	random	0.6133322440375778	0.5982387678596989	0.4344088484837883	0.22058237640701595	0.2341975064472173
2	171	1|8	0.6700854700854701	random	0.6605680088832263	0.6682439385417189	0.5088985766420734	0.3154647820015513	0.32237822058032967
2	172	4|6	0.6495726495726496	random	0.6364753403269922	0.6478382636774693	0.48598781223644894	0.27600199879941245	0.27889814653496586
2	173	1|5	0.6974358974358974	random	0.6805303044116924	0.6928595296124589	0.5348287379626312	0.3666813458246866	0.3724538646286265
2	174	2|5	0.6991452991452992	random	0.6776379689458951	0.6909890495692024	0.535747	0.3630660242415573	0.37310225075302195
2	175	0|1	0.6581196581196581	random	0.6526204640055031	0.6484522676416768	0.49098955879416234	0.3052856551906163	0.3176816115083261
2	176	4|9	0.6837606837606838	random	0.6749314879426568	0.6816485722631564	0.5252788610300462	0.3451905295068338	0.3491809097304224
2	177	0|6	0.6307692307692307	random	0.6147762625897354	0.6146714947405119	0.45726419761237186	0.2336633638932611	0.24541732886453016
2	178	3|8	0.6495726495726496	random	0.6255799678480765	0.6400873145640782	0.48097795431268875	0.2548905268103138	0.2672023558817697
2	179	7|9	0.6153846153846154	random	0.6069611920722928	0.606699	0.4471829320025131	0.20919259187599254	0.21302079689395398
2	180	5|10	0.6188034188034188	random	0.6067678755712812	0.6136343950056089	0.45319085604595766	0.20226983897204567	0.20930383606855704
2	181	0|5	0.6307692307692307	random	0.6105242042101395	0.6122848052738064	0.45547534754559904	0.2211621315297736	0.23286670246552793
2	182	2|6	0.6735042735042736	random	0.6608155589798466	0.6654906454636991	0.5088524948925313	0.3217996451410484	0.3281757587680031
2	183	0|1	0.6581196581196581	random	0.6526204640055031	0.6484522676416768	0.49098955879416234	0.3052856551906163	0.3176816115083261
2	184	2|7	0.7145299145299145	random	0.7085228812616368	0.7108666909201621	0.5576506758921242	0.4124379028905146	0.42185494877881197
2	185	2|4	0.6341880341880342	random	0.633754	0.6290972797510145	0.46431598480892733	0.26157233497078086	0.27764726649795496
2	186	0|10	0.535043	random	0.5414234870186859	0.511521	0.3546235253766343	0.0815424	0.0901397
2	187	3|8	0.6495726495726496	random	0.6255799678480765	0.6400873145640782	0.48097795431268875	0.2548905268103138	0.2672023558817697
2	188	5|9	0.6461538461538462	random	0.6335037291208555	0.640115	0.47856670219188485	0.2660051657048201	0.27485178330006904
2	189	5|6	0.6649572649572649	random	0.6442300243276298	0.6531238118836444	0.49631448881455614	0.2936270279564984	0.3129282096322018
2	190	0|5	0.6307692307692307	random	0.6105242042101395	0.6122848052738064	0.45547534754559904	0.2211621315297736	0.23286670246552793
2	191	3|5	0.6632478632478632	random	0.6449810321095046	0.6463422279515847	0.4921403299226113	0.29137141378223724	0.3044485633902913
2	192	4|8	0.6615384615384615	random	0.6654420151880431	0.6552137591335834	0.49779813982406373	0.3178869223982903	0.3322055917062232
2	193	6|7	0.6615384615384615	random	0.6444596140333017	0.6493601350772452	0.4924154733299817	0.2894388692286612	0.30477391566405376
2	194	1|3	0.6512820512820513	random	0.6397554189320088	0.648197	0.484834	0.28026340366111085	0.28588355855434855
2	195	5|10	0.6188034188034188	random	0.6067678755712812	0.6136343950056089	0.45319085604595766	0.20226983897204567	0.20930383606855704
2	196	1|2	0.6495726495726496	random	0.6397815699346631	0.6460307710580563	0.48474890127854964	0.2816362405331351	0.2874892991767705
2	197	0|9	0.6393162393162393	random	0.6257855493279462	0.6305446702018419	0.47162540488629745	0.2483355199561505	0.2525654195149201
2	198	3|7	0.6598290598290598	random	0.6413950883260967	0.6516063493757928	0.49166485650256053	0.2850161584580479	0.29197506726831424
2	199	6|7	0.6615384615384615	random	0.6444596140333017	0.6493601350772452	0.4924154733299817	0.2894388692286612	0.30477391566405376
2	200	1|7	0.6871794871794872	random	0.6760261291243782	0.6840174536590236	0.5244012821112967	0.3514840764536954	0.3578232690378217
2	201	5|10	0.6188034188034188	random	0.6067678755712812	0.6136343950056089	0.45319085604595766	0.20226983897204567	0.20930383606855704
2	202	0|6	0.6307692307692307	random	0.6147762625897354	0.6146714947405119	0.45726419761237186	0.2336633638932611	0.24541732886453016
2	203	1|5	0.6974358974358974	random	0.6805303044116924	0.6928595296124589	0.5348287379626312	0.3666813458246866	0.3724538646286265
2	204	1|4	0.6581196581196581	random	0.6477557112996951	0.6576759078717271	0.49628756308154315	0.29554824975726973	0.2973629295334478
2	205	3|9	0.6752136752136753	random	0.6605556917903114	0.6669614696451102	0.5126286379099034	0.3196124469727447	0.3222271789824025
2	206	3|10	0.6034188034188034	random	0.5987533192805676	0.6059137762717204	0.4399649658459567	0.19072220593943778	0.19539546929101792
2	207	5|9	0.6461538461538462	random	0.6335037291208555	0.640115	0.47856670219188485	0.2660051657048201	0.27485178330006904
2	208	3|5	0.6632478632478632	random	0.6449810321095046	0.6463422279515847	0.4921403299226113	0.29137141378223724	0.3044485633902913
2	209	1|7	0.6871794871794872	random	0.6760261291243782	0.6840174536590236	0.5244012821112967	0.3514840764536954	0.3578232690378217
2	210	5|9	0.6461538461538462	random	0.6335037291208555	0.640115	0.47856670219188485	0.2660051657048201	0.27485178330006904
2	211	7|9	0.6153846153846154	random	0.6069611920722928	0.606699	0.4471829320025131	0.20919259187599254	0.21302079689395398
2	212	1|6	0.6632478632478632	random	0.6501055472339814	0.6551412003135496	0.49812436729772946	0.3004637488743691	0.30538330708183564
2	213	1|3	0.6512820512820513	random	0.6397554189320088	0.648197	0.484834	0.28026340366111085	0.28588355855434855
2	214	5|7	0.611966	random	0.5936465675430022	0.5954320513417612	0.44018920434199077	0.18574503234892567	0.19364755410380713
2	215	6|10	0.5982905982905983	random	0.5822852744108644	0.5818010957142712	0.42396549401082223	0.16087322443833255	0.1835240077564366
2	216	8|10	0.6547008547008547	random	0.6750275244382037	0.6519551991515197	0.4946444482470646	0.3180673434866822	0.3414702160630718
2	217	6|10	0.5982905982905983	random	0.5822852744108644	0.5818010957142712	0.42396549401082223	0.16087322443833255	0.1835240077564366
2	218	0|3	0.5658119658119658	random	0.5671262109913017	0.5599673990283011	0.39317124888721683	0.13080944219936674	0.1411343600065678
2	219	6|9	0.6581196581196581	random	0.6478025679212587	0.6542785115990173	0.4947096593083411	0.2913345600518167	0.29888219533372967
2	220	8|9	0.6461538461538462	random	0.6502053785680538	0.6403278790084849	0.4810815115868943	0.28552006383318335	0.2959538217042575
2	221	2|6	0.6735042735042736	random	0.6608155589798466	0.6654906454636991	0.5088524948925313	0.3217996451410484	0.3281757587680031
2	222	3|5	0.6632478632478632	random	0.6449810321095046	0.6463422279515847	0.4921403299226113	0.29137141378223724	0.3044485633902913
2	223	5|8	0.6512820512820513	random	0.6324399260564812	0.6352630204723674	0.47981872209335436	0.2624883678781631	0.2745913672745352
2	224	1|4	0.6581196581196581	random	0.6477557112996951	0.6576759078717271	0.49628756308154315	0.29554824975726973	0.2973629295334478
2	225	3|9	0.6752136752136753	random	0.6605556917903114	0.6669614696451102	0.5126286379099034	0.3196124469727447	0.3222271789824025
2	226	0|1	0.6581196581196581	random	0.6526204640055031	0.6484522676416768	0.49098955879416234	0.3052856551906163	0.3176816115083261
2	227	2|7	0.7145299145299145	random	0.7085228812616368	0.7108666909201621	0.5576506758921242	0.4124379028905146	0.42185494877881197
2	228	0|1	0.6581196581196581	random	0.6526204640055031	0.6484522676416768	0.49098955879416234	0.3052856551906163	0.3176816115083261
2	229	5|10	0.6188034188034188	random	0.6067678755712812	0.6136343950056089	0.45319085604595766	0.20226983897204567	0.20930383606855704
2	230	7|10	0.6	random	0.5905945410380337	0.5981373300259589	0.4343633261423925	0.17364822013307712	0.18257873709162337
2	231	0|6	0.6307692307692307	random	0.6147762625897354	0.6146714947405119	0.45726419761237186	0.2336633638932611	0.24541732886453016
2	232	2|8	0.6700854700854701	random	0.6636397380680656	0.6706278311086489	0.5095650264910425	0.32109763005202185	0.32572961703576586
2	233	6|9	0.6581196581196581	random	0.6478025679212587	0.6542785115990173	0.4947096593083411	0.2913345600518167	0.29888219533372967
2	234	6|9	0.6581196581196581	random	0.6478025679212587	0.6542785115990173	0.4947096593083411	0.2913345600518167	0.29888219533372967
2	235	0|6	0.6307692307692307	random	0.6147762625897354	0.6146714947405119	0.45726419761237186	0.2336633638932611	0.24541732886453016
2	236	3|8	0.6495726495726496	random	0.6255799678480765	0.6400873145640782	0.48097795431268875	0.2548905268103138	0.2672023558817697
2	237	1|8	0.6700854700854701	random	0.6605680088832263	0.6682439385417189	0.5088985766420734	0.3154647820015513	0.32237822058032967
2	238	3|9	0.6752136752136753	random	0.6605556917903114	0.6669614696451102	0.5126286379099034	0.3196124469727447	0.3222271789824025
2	239	6|8	0.6581196581196581	random	0.6498129139724564	0.6534464721849887	0.4964823406879736	0.29402438730093255	0.30213974846671415
2	240	0|3	0.5658119658119658	random	0.5671262109913017	0.5599673990283011	0.39317124888721683	0.13080944219936674	0.1411343600065678
2	241	2|10	0.62906	random	0.6290674843879203	0.6292551311049003	0.4634876191234341	0.24639735852772948	0.2560633417529993
2	242	2|6	0.6735042735042736	random	0.6608155589798466	0.6654906454636991	0.5088524948925313	0.3217996451410484	0.3281757587680031
2	243	6|10	0.5982905982905983	random	0.5822852744108644	0.5818010957142712	0.42396549401082223	0.16087322443833255	0.1835240077564366
2	244	1|3	0.6512820512820513	random	0.6397554189320088	0.648197	0.484834	0.28026340366111085	0.28588355855434855
2	245	5|7	0.611966	random	0.5936465675430022	0.5954320513417612	0.44018920434199077	0.18574503234892567	0.19364755410380713
2	246	0|4	0.6068376068376068	random	0.6133322440375778	0.5982387678596989	0.4344088484837883	0.22058237640701595	0.2341975064472173
2	247	2|3	0.6205128205128205	random	0.6264580377921971	0.6205994116165316	0.4528393196091195	0.24456072281755342	0.25254914495117237
2	248	8|10	0.6547008547008547	random	0.6750275244382037	0.6519551991515197	0.4946444482470646	0.3180673434866822	0.3414702160630718
2	249	5|10	0.6188034188034188	random	0.6067678755712812	0.6136343950056089	0.45319085604595766	0.20226983897204567	0.20930383606855704
2	250	8|9	0.6461538461538462	random	0.6502053785680538	0.6403278790084849	0.4810815115868943	0.28552006383318335	0.2959538217042575
2	251	3|6	0.6358974358974359	random	0.6140110528691916	0.6265116745826044	0.4688450039355149	0.23518852211573288	0.24202401059576426
2	252	5|8	0.6512820512820513	random	0.6324399260564812	0.6352630204723674	0.47981872209335436	0.2624883678781631	0.2745913672745352
2	253	8|10	0.6547008547008547	random	0.6750275244382037	0.6519551991515197	0.4946444482470646	0.3180673434866822	0.3414702160630718
2	254	7|9	0.6153846153846154	random	0.6069611920722928	0.606699	0.4471829320025131	0.20919259187599254	0.21302079689395398
2	255	1|8	0.6700854700854701	random	0.6605680088832263	0.6682439385417189	0.5088985766420734	0.3154647820015513	0.32237822058032967
2	256	2|7	0.7145299145299145	random	0.7085228812616368	0.7108666909201621	0.5576506758921242	0.4124379028905146	0.42185494877881197
2	257	1|7	0.6871794871794872	random	0.6760261291243782	0.6840174536590236	0.5244012821112967	0.3514840764536954	0.3578232690378217
2	258	0|4	0.6068376068376068	random	0.6133322440375778	0.5982387678596989	0.4344088484837883	0.22058237640701595	0.2341975064472173
2	259	1|5	0.6974358974358974	random	0.6805303044116924	0.6928595296124589	0.5348287379626312	0.3666813458246866	0.3724538646286265
2	260	2|4	0.6341880341880342	random	0.633754	0.6290972797510145	0.46431598480892733	0.26157233497078086	0.27764726649795496
2	261	6|9	0.6581196581196581	random	0.6478025679212587	0.6542785115990173	0.4947096593083411	0.2913345600518167	0.29888219533372967
2	262	7|8	0.6205128205128205	random	0.6242927577378912	0.6085093683946592	0.4475134531938713	0.23559582917469093	0.25584415700121016
2	263	0|5	0.6307692307692307	random	0.6105242042101395	0.6122848052738064	0.45547534754559904	0.2211621315297736	0.23286670246552793
2	264	0|6	0.6307692307692307	random	0.6147762625897354	0.6146714947405119	0.45726419761237186	0.2336633638932611	0.24541732886453016
2	265	0|1	0.6581196581196581	random	0.6526204640055031	0.6484522676416768	0.49098955879416234	0.3052856551906163	0.3176816115083261
2	266	0|4	0.6068376068376068	random	0.6133322440375778	0.5982387678596989	0.4344088484837883	0.22058237640701595	0.2341975064472173
2	267	0|1	0.6581196581196581	random	0.6526204640055031	0.6484522676416768	0.49098955879416234	0.3052856551906163	0.3176816115083261
2	268	1|5	0.6974358974358974	random	0.6805303044116924	0.6928595296124589	0.5348287379626312	0.3666813458246866	0.3724538646286265
2	269	6|8	0.6581196581196581	random	0.6498129139724564	0.6534464721849887	0.4964823406879736	0.29402438730093255	0.30213974846671415
2	270	9|10	0.6136752136752137	random	0.6167248102092283	0.6108589995393422	0.4492546343999052	0.21934171868357072	0.23249831182870223
2	271	2|10	0.62906	random	0.6290674843879203	0.6292551311049003	0.4634876191234341	0.24639735852772948	0.2560633417529993
2	272	1|5	0.6974358974358974	random	0.6805303044116924	0.6928595296124589	0.5348287379626312	0.3666813458246866	0.3724538646286265
2	273	5|6	0.6649572649572649	random	0.6442300243276298	0.6531238118836444	0.49631448881455614	0.2936270279564984	0.3129282096322018
2	274	5|6	0.6649572649572649	random	0.6442300243276298	0.6531238118836444	0.49631448881455614	0.2936270279564984	0.3129282096322018
2	275	3|10	0.6034188034188034	random	0.5987533192805676	0.6059137762717204	0.4399649658459567	0.19072220593943778	0.19539546929101792
2	276	9|10	0.6136752136752137	random	0.6167248102092283	0.6108589995393422	0.4492546343999052	0.21934171868357072	0.23249831182870223
2	277	6|9	0.6581196581196581	random	0.6478025679212587	0.6542785115990173	0.4947096593083411	0.2913345600518167	0.29888219533372967
2	278	0|7	0.5948717948717949	random	0.5733902182960443	0.5739706628318919	0.41617871507228843	0.14547799826836924	0.1560125829198686
2	279	1|8	0.6700854700854701	random	0.6605680088832263	0.6682439385417189	0.5088985766420734	0.3154647820015513	0.32237822058032967
2	280	1|2	0.6495726495726496	random	0.6397815699346631	0.6460307710580563	0.48474890127854964	0.2816362405331351	0.2874892991767705
2	281	0|8	0.6393162393162393	random	0.6389166767153635	0.6204590924429683	0.461004	0.26894826391129156	0.29701488230209244
2	282	8|9	0.6461538461538462	random	0.6502053785680538	0.6403278790084849	0.4810815115868943	0.28552006383318335	0.2959538217042575
2	283	2|4	0.6341880341880342	random	0.633754	0.6290972797510145	0.46431598480892733	0.26157233497078086	0.27764726649795496
2	284	8|10	0.6547008547008547	random	0.6750275244382037	0.6519551991515197	0.4946444482470646	0.3180673434866822	0.3414702160630718
2	285	4|6	0.6495726495726496	random	0.6364753403269922	0.6478382636774693	0.48598781223644894	0.27600199879941245	0.27889814653496586
2	286	0|6	0.6307692307692307	random	0.6147762625897354	0.6146714947405119	0.45726419761237186	0.2336633638932611	0.24541732886453016
2	287	6|7	0.6615384615384615	random	0.6444596140333017	0.6493601350772452	0.4924154733299817	0.2894388692286612	0.30477391566405376
2	288	7|8	0.6205128205128205	random	0.6242927577378912	0.6085093683946592	0.4475134531938713	0.23559582917469093	0.25584415700121016
2	289	6|8	0.6581196581196581	random	0.6498129139724564	0.6534464721849887	0.4964823406879736	0.29402438730093255	0.30213974846671415
2	290	1|8	0.6700854700854701	random	0.6605680088832263	0.6682439385417189	0.5088985766420734	0.3154647820015513	0.32237822058032967
2	291	1|3	0.6512820512820513	random	0.6397554189320088	0.648197	0.484834	0.28026340366111085	0.28588355855434855
2	292	0|4	0.6068376068376068	random	0.6133322440375778	0.5982387678596989	0.4344088484837883	0.22058237640701595	0.2341975064472173
2	293	7|9	0.6153846153846154	random	0.6069611920722928	0.606699	0.4471829320025131	0.20919259187599254	0.21302079689395398
2	294	1|8	0.6700854700854701	random	0.6605680088832263	0.6682439385417189	0.5088985766420734	0.3154647820015513	0.32237822058032967
2	295	2|9	0.6888888888888889	random	0.6816398940116236	0.6889413134932807	0.5320128102388982	0.3595814417271861	0.3617937366730705
2	296	8|9	0.6461538461538462	random	0.6502053785680538	0.6403278790084849	0.4810815115868943	0.28552006383318335	0.2959538217042575
2	297	2|6	0.6735042735042736	random	0.6608155589798466	0.6654906454636991	0.5088524948925313	0.3217996451410484	0.3281757587680031
2	298	0|3	0.5658119658119658	random	0.5671262109913017	0.5599673990283011	0.39317124888721683	0.13080944219936674	0.1411343600065678
2	299	6|10	0.5982905982905983	random	0.5822852744108644	0.5818010957142712	0.42396549401082223	0.16087322443833255	0.1835240077564366
2	300	3|9	0.6752136752136753	random	0.6605556917903114	0.6669614696451102	0.5126286379099034	0.3196124469727447	0.3222271789824025
2	301	8|10	0.6547008547008547	random	0.6750275244382037	0.6519551991515197	0.4946444482470646	0.3180673434866822	0.3414702160630718
3	0	2|3|7	0.7134615384615385	MASS	0.7123186649914857	0.7140348933938756	0.559626	0.41894	0.42594831313988524
3	1	5|7|9	0.6115384615384616	entropy	0.6092148256784586	0.5982309199098813	0.44030512099576596	0.2120729116607282	0.21596733356461253
3	2	2|9|10	0.7096153846153846	random	0.7060451340178601	0.7108258801334231	0.5612908513736576	0.3993785328917887	0.406613
3	3	7|9|10	0.6211538461538462	random	0.6220899252689323	0.6228700876663377	0.4592428006382916	0.22733322593482555	0.23781863654071947
3	4	5|6|7	0.6346153846153846	random	0.6131652995126311	0.614001	0.45859314135356566	0.22795860986923766	0.24368474094290432
3	5	1|2|8	0.6557692307692308	random	0.650812	0.6567597933809722	0.4950711854536893	0.2955939822698051	0.29907167355547926
3	6	3|7|9	0.6807692307692308	random	0.6763203121531854	0.6788568794204032	0.5198507615869289	0.3458800760665076	0.3524416484077787
3	7	2|3|6	0.6557692307692308	random	0.6437817551331209	0.6496204928330112	0.48808398547292403	0.2885660220983223	0.2998431251359291
3	8	1|7|10	0.698077	random	0.6933499937904556	0.6986020133098644	0.5409140985160334	0.37420225630042675	0.3834666321354638
3	9	2|7|10	0.6942307692307692	random	0.6863777406980044	0.6939489133218142	0.5411636795841059	0.3674625809608578	0.37288702375814814
3	10	7|8|9	0.6326923076923077	random	0.634759	0.632763	0.46884548175685004	0.25624250106587076	0.26423411042118883
3	11	0|7|10	0.573077	random	0.5644731348973495	0.5650869182676368	0.4007085200993965	0.124713	0.13662109256985938
3	12	1|3|5	0.6865384615384615	random	0.675048	0.6845447382616151	0.525169	0.3507657497933764	0.3528950464518692
3	13	1|4|8	0.7038461538461539	random	0.7044702358447962	0.7066207510958219	0.5524469825854275	0.3987071938564461	0.4040649141613004
3	14	0|2|8	0.6576923076923077	random	0.6513829917030247	0.6566743429713339	0.4946237384411175	0.2991393883921077	0.30270221647243917
3	15	3|4|7	0.7038461538461539	random	0.6984775979962983	0.6998863180295876	0.5462930450774669	0.39235766165603064	0.40565779661173496
3	16	4|7|8	0.6923076923076923	random	0.6929516864644948	0.6920741277285671	0.5352697431440911	0.37400627581858764	0.3919761891510835
3	17	0|3|8	0.6519230769230769	random	0.6337708822196912	0.6450344874911068	0.48447324691174476	0.27227312932229353	0.2852239268473767
3	18	3|8|9	0.6634615384615384	random	0.6547218789279441	0.6602850808701861	0.501842	0.30271589458846665	0.3077721490787584
3	19	3|4|9	0.6923076923076923	random	0.6833113479439605	0.6902367691824681	0.5355248038499106	0.3613815025769794	0.3689724059098916
3	20	2|4|6	0.6653846153846154	random	0.6585723647032141	0.6654895897856068	0.5070349153999629	0.3157806020484032	0.32076296859411585
3	21	4|6|9	0.6923076923076923	random	0.6862784830807669	0.692358	0.5350232675298784	0.3695483084388678	0.37211954541361786
3	22	2|5|7	0.7153846153846154	random	0.7007731360634586	0.7118833737949977	0.5578389983962491	0.4053840421527414	0.4097881751533497
3	23	1|9|10	0.6903846153846154	random	0.6866547542602395	0.692975	0.5367904572623675	0.35949201052202373	0.36498113948842614
3	24	3|9|10	0.6826923076923077	random	0.6904030180269017	0.6839815519638139	0.5272317445165073	0.3580522319372887	0.3710807565531143
3	25	8|9|10	0.6538461538461539	random	0.6635041829647491	0.6560311946295474	0.49917380102369746	0.2963211643417657	0.3100137962083776
3	26	0|8|10	0.6442307692307692	random	0.6571597177029183	0.6376628115454606	0.47797	0.29720461327576386	0.3178678876681819
3	27	0|1|2	0.6269230769230769	random	0.6290448225553916	0.6237756853369152	0.45902338376564716	0.2551450587867193	0.26629765220561946
3	28	3|5|8	0.6615384615384615	random	0.6423588414555338	0.647244	0.494405	0.2821301406850634	0.29420261463441155
3	29	1|6|7	0.698077	random	0.6907211418756449	0.6926034327741524	0.5381073322812453	0.378551	0.3867496830123686
3	30	3|7|10	0.6826923076923077	random	0.6776077334363896	0.6825444131574375	0.5245706794514768	0.34404878986167725	0.35329215610239384
3	31	1|5|7	0.6865384615384615	random	0.6759087793021984	0.6835552736919588	0.5235805104323081	0.3511578243563125	0.3563030573360496
3	32	3|5|9	0.6903846153846154	random	0.6790192971442165	0.6812606120681488	0.5278461476577953	0.3556086640990256	0.36411925405250184
3	33	0|7|8	0.6211538461538462	random	0.6190365219206561	0.60524	0.4438066995173635	0.2324293252132808	0.2503474963220668
3	34	8|9|10	0.6538461538461539	random	0.6635041829647491	0.6560311946295474	0.49917380102369746	0.2963211643417657	0.3100137962083776
3	35	4|6|10	0.6692307692307693	random	0.6485669192418585	0.667316	0.5091362320022914	0.2982033738284312	0.3002610192800103
3	36	1|5|10	0.6615384615384615	random	0.6580818830838316	0.6628759005599187	0.5001200486754314	0.3055281065000554	0.3126537390329694
3	37	1|6|7	0.698077	random	0.6907211418756449	0.6926034327741524	0.5381073322812453	0.378551	0.3867496830123686
3	38	3|5|8	0.6615384615384615	random	0.6423588414555338	0.647244	0.494405	0.2821301406850634	0.29420261463441155
3	39	0|6|9	0.6461538461538462	random	0.6353981287537739	0.6378115894833262	0.4760448476114343	0.2707769826406933	0.2854878297297459
3	40	1|4|10	0.6576923076923077	random	0.6446564762948275	0.6575221858792503	0.49830075971846916	0.2838882561654749	0.28825633982492105
3	41	5|7|8	0.6173076923076923	random	0.6004719796251122	0.6010358984539658	0.44556312416000265	0.19695799075026166	0.2032467962598927
3	42	1|5|8	0.6788461538461539	random	0.6631650121667912	0.6750331080850993	0.5155255655804492	0.32790745397562227	0.3333338684205863
3	43	0|2|6	0.6557692307692308	random	0.6477057273211442	0.6479639385262957	0.48836780298477195	0.29355792838639894	0.3010201793940811
3	44	0|2|7	0.701923	random	0.703772	0.6973199380147573	0.5419861365295934	0.39947140078471255	0.41282159705972765
3	45	0|6|8	0.6538461538461539	random	0.6389801955533501	0.644073	0.48520545659349845	0.27871316213490466	0.2867852198493739
3	46	1|3|10	0.6423076923076924	random	0.6418160839792718	0.6438066447144133	0.4784765950687308	0.2741276771466717	0.2824173268417234
3	47	4|8|9	0.6865384615384615	random	0.6843164437027894	0.6855539165164696	0.5289317355253867	0.3558159070825995	0.3679141990784097
3	48	2|4|7	0.6961538461538461	random	0.6943394579979337	0.69696	0.5405364879929175	0.3824859065914139	0.38800089069819793
3	49	0|3|6	0.6423076923076924	random	0.6330141114140407	0.6349439206117036	0.47367716991541065	0.26532629230071897	0.2769156156447748
3	50	1|5|7	0.6865384615384615	random	0.6759087793021984	0.6835552736919588	0.5235805104323081	0.3511578243563125	0.3563030573360496
3	51	3|9|10	0.6826923076923077	random	0.6904030180269017	0.6839815519638139	0.5272317445165073	0.3580522319372887	0.3710807565531143
3	52	7|8|10	0.6653846153846154	random	0.6789323656944574	0.6650465081659729	0.5074090129752326	0.3261826766783439	0.34573842355700324
3	53	4|6|9	0.6923076923076923	random	0.6862784830807669	0.692358	0.5350232675298784	0.3695483084388678	0.37211954541361786
3	54	3|6|8	0.675	random	0.6518814302570937	0.6676776622963483	0.5146776119372631	0.3075194080874619	0.3103908923518839
3	55	6|7|9	0.6307692307692307	random	0.6241021592152611	0.6235508305730728	0.46202279317807216	0.24271038714924226	0.25413316473397546
3	56	2|3|5	0.7115384615384616	random	0.6967921284920849	0.7070078253350078	0.5522798334688499	0.39647599311713455	0.40532540996069355
3	57	1|7|9	0.675	random	0.6693587403477859	0.6744136029577305	0.51225171950303094	0.3334036638982808	0.33827892572080953
3	58	6|7|8	0.6461538461538462	random	0.6406418316201423	0.6449240486848711	0.48583084221181283	0.27299999655778084	0.2783645215638253
3	59	1|4|6	0.6807692307692308	random	0.6733829958467057	0.6776635415089453	0.5198392078612653	0.3472290022817696	0.3532684757977288
3	60	6|8|10	0.6480769230769231	random	0.652925	0.6479724192563333	0.4936141160615947	0.28738548113086854	0.2993019665680604
3	61	5|7|9	0.6115384615384616	random	0.6092148256784586	0.5982309199098813	0.44030512099576596	0.2120729116607282	0.21596733356461253
3	62	2|3|7	0.7134615384615385	random	0.7123186649914857	0.7140348933938756	0.559626	0.41894	0.42594831313988524
3	63	4|6|7	0.6711538461538461	random	0.666101	0.6709747923951738	0.5114471730698541	0.3276711773550828	0.33097457123890356
3	64	5|7|10	0.5942307692307692	random	0.5863022343247545	0.594741	0.4334731337533338	0.15922693544839472	0.16636818693964742
3	65	4|5|7	0.6769230769230768	random	0.669113	0.676275	0.5170067143144116	0.33534539935486135	0.33820532642400564
3	66	3|5|8	0.6615384615384615	random	0.6423588414555338	0.647244	0.494405	0.2821301406850634	0.29420261463441155
3	67	8|9|10	0.6538461538461539	random	0.6635041829647491	0.6560311946295474	0.49917380102369746	0.2963211643417657	0.3100137962083776
3	68	6|7|8	0.6461538461538462	random	0.6406418316201423	0.6449240486848711	0.48583084221181283	0.27299999655778084	0.2783645215638253
3	69	1|3|5	0.6865384615384615	random	0.675048	0.6845447382616151	0.525169	0.3507657497933764	0.3528950464518692
3	70	5|6|10	0.6846153846153846	random	0.6665056065325484	0.6793022166891217	0.5253556252968018	0.3288332981020448	0.33515756160150334
3	71	4|7|9	0.6903846153846154	random	0.6881071338830043	0.6915334879374186	0.5325207460014051	0.3674735038274993	0.37301287086156276
3	72	0|2|5	0.6865384615384615	random	0.664636	0.6751862791078953	0.5196125644102635	0.3359557468582267	0.3474418262693114
3	73	0|8|9	0.65	random	0.6472463203347741	0.6422926769253646	0.481517	0.28677683219053357	0.2958603130606028
3	74	0|7|8	0.6211538461538462	random	0.6190365219206561	0.60524	0.4438066995173635	0.2324293252132808	0.2503474963220668
3	75	2|6|8	0.6788461538461539	random	0.6669400695948623	0.6730506410766114	0.5168392033282428	0.33022913977167284	0.33600326597351066
3	76	3|5|7	0.6576923076923077	random	0.6463056233051604	0.6461234901001653	0.4893776181141774	0.29089573549924413	0.29701318067173604
3	77	2|7|8	0.7192307692307692	random	0.7203007335445157	0.7211713325727408	0.5672597666290923	0.42884195382607754	0.43626893625737745
3	78	5|8|9	0.6346153846153846	random	0.619086	0.625192	0.46580219318099036	0.23404017810800368	0.24482548678738475
3	79	3|5|6	0.725	random	0.706076	0.7187817692581159	0.5712033828836185	0.42125454438981613	0.43014631757284594
3	80	0|4|6	0.6365384615384615	random	0.6276252280161254	0.6343967733314934	0.4692899901612342	0.2553224613481442	0.26005410492192865
3	81	1|4|7	0.6923076923076923	random	0.6895222486236898	0.6933799626240086	0.5348886030766451	0.37357225548990425	0.37716230822738417
3	82	3|6|8	0.675	random	0.6518814302570937	0.6676776622963483	0.5146776119372631	0.3075194080874619	0.3103908923518839
3	83	2|7|8	0.7192307692307692	random	0.7203007335445157	0.7211713325727408	0.5672597666290923	0.42884195382607754	0.43626893625737745
3	84	6|8|10	0.6480769230769231	random	0.652925	0.6479724192563333	0.4936141160615947	0.28738548113086854	0.2993019665680604
3	85	2|4|10	0.6211538461538462	random	0.6189246881981854	0.6227149454008961	0.4569385333017274	0.22736758835269463	0.23364713257775085
3	86	1|4|8	0.7038461538461539	random	0.7044702358447962	0.7066207510958219	0.5524469825854275	0.3987071938564461	0.4040649141613004
3	87	0|7|8	0.6211538461538462	random	0.6190365219206561	0.60524	0.4438066995173635	0.2324293252132808	0.2503474963220668
3	88	5|6|8	0.6692307692307692	random	0.6560661135778265	0.6593111337614886	0.504333	0.31263800951170606	0.3248122147850937
3	89	0|1|2	0.6269230769230769	random	0.6290448225553916	0.6237756853369152	0.45902338376564716	0.2551450587867193	0.26629765220561946
3	90	2|3|9	0.7173076923076923	random	0.7068917833895926	0.7160317991080055	0.5638395182700362	0.41381425344921524	0.41900856664518193
3	91	2|4|9	0.7134615384615385	random	0.7103909875766584	0.7127063859347259	0.559681	0.41259763667626714	0.41904522042910664
3	92	4|6|9	0.6923076923076923	random	0.6862784830807669	0.692358	0.5350232675298784	0.3695483084388678	0.37211954541361786
3	93	1|3|6	0.676923	random	0.6669912558137429	0.6682246977437555	0.5098754718532451	0.33385	0.3464624010902509
3	94	3|7|8	0.65	random	0.6349885247281422	0.6499216746690345	0.488527	0.26854025742108356	0.2706279313459159
3	95	2|5|8	0.7076923076923077	random	0.6920502730509825	0.7032515400973304	0.5482199374090396	0.3862520348102114	0.3959479509122049
3	96	7|9|10	0.6211538461538462	random	0.6220899252689323	0.6228700876663377	0.4592428006382916	0.22733322593482555	0.23781863654071947
3	97	0|2|4	0.6096153846153846	random	0.6218856636200834	0.6058571952548426	0.43810301945966196	0.23316221889539152	0.2528151199695687
3	98	4|8|9	0.6865384615384615	random	0.6843164437027894	0.6855539165164696	0.5289317355253867	0.3558159070825995	0.3679141990784097
3	99	1|3|4	0.6980769230769232	random	0.6931845414587952	0.6938506592343926	0.5372706445679627	0.3835600945049585	0.3975794886998852
3	100	4|6|9	0.6923076923076923	random	0.6862784830807669	0.692358	0.5350232675298784	0.3695483084388678	0.37211954541361786
3	101	0|7|9	0.6134615384615385	random	0.6029862871601654	0.6045285137278816	0.4441033757984102	0.20246484732100958	0.2043193500951331
3	102	5|6|7	0.6346153846153846	random	0.6131652995126311	0.614001	0.45859314135356566	0.22795860986923766	0.24368474094290432
3	103	1|2|5	0.6634615384615384	random	0.6505310525911602	0.6614280055609578	0.49948515191370657	0.3035885741906183	0.3049239231940648
3	104	4|6|9	0.6923076923076923	random	0.6862784830807669	0.692358	0.5350232675298784	0.3695483084388678	0.37211954541361786
3	105	4|8|9	0.6865384615384615	random	0.6843164437027894	0.6855539165164696	0.5289317355253867	0.3558159070825995	0.3679141990784097
3	106	0|4|8	0.65	random	0.6410218655266311	0.6397262891746063	0.48288162926424943	0.27697546920399024	0.28261488064884605
3	107	1|4|6	0.6807692307692308	random	0.6733829958467057	0.6776635415089453	0.5198392078612653	0.3472290022817696	0.3532684757977288
3	108	1|5|10	0.6615384615384615	random	0.6580818830838316	0.6628759005599187	0.5001200486754314	0.3055281065000554	0.3126537390329694
3	109	0|1|2	0.6269230769230769	random	0.6290448225553916	0.6237756853369152	0.45902338376564716	0.2551450587867193	0.26629765220561946
3	110	4|6|9	0.6923076923076923	random	0.6862784830807669	0.692358	0.5350232675298784	0.3695483084388678	0.37211954541361786
3	111	0|3|8	0.6519230769230769	random	0.6337708822196912	0.6450344874911068	0.48447324691174476	0.27227312932229353	0.2852239268473767
3	112	5|7|9	0.6115384615384616	random	0.6092148256784586	0.5982309199098813	0.44030512099576596	0.2120729116607282	0.21596733356461253
3	113	0|2|5	0.6865384615384615	random	0.664636	0.6751862791078953	0.5196125644102635	0.3359557468582267	0.3474418262693114
3	114	0|1|6	0.6384615384615384	random	0.6375160550095744	0.6306923620665595	0.46854495921717926	0.27123408617660855	0.28052038574512334
3	115	2|7|10	0.6942307692307692	random	0.6863777406980044	0.6939489133218142	0.5411636795841059	0.3674625809608578	0.37288702375814814
3	116	0|4|9	0.6788461538461539	random	0.6642799565526327	0.6739940374880417	0.5178013247090936	0.3283071454775429	0.33060308495400365
3	117	3|5|8	0.6615384615384615	random	0.6423588414555338	0.647244	0.494405	0.2821301406850634	0.29420261463441155
3	118	5|6|9	0.6423076923076922	random	0.6271511420355873	0.6324573482868698	0.4740178233017677	0.25204530520377244	0.26484566128016623
3	119	0|3|5	0.6615384615384615	random	0.6443469188829756	0.6466265520154858	0.4885623369727945	0.2923294848365986	0.31309861654766347
3	120	4|5|8	0.7038461538461539	random	0.6966632042993947	0.6974041876617617	0.5427884940014222	0.3844025512377587	0.4065896901031522
3	121	1|6|7	0.698077	random	0.6907211418756449	0.6926034327741524	0.5381073322812453	0.378551	0.3867496830123686
3	122	2|3|5	0.7115384615384616	random	0.6967921284920849	0.7070078253350078	0.5522798334688499	0.39647599311713455	0.40532540996069355
3	123	0|1|3	0.625	random	0.6245488695940555	0.6227027959274147	0.45700024808689993	0.24423381157964924	0.25671415494381916
3	124	6|7|10	0.6307692307692307	random	0.6152959120841418	0.6247576046907357	0.46663974275130243	0.2239504515742278	0.23221799208558763
3	125	1|5|7	0.6865384615384615	random	0.6759087793021984	0.6835552736919588	0.5235805104323081	0.3511578243563125	0.3563030573360496
3	126	0|1|6	0.6384615384615384	random	0.6375160550095744	0.6306923620665595	0.46854495921717926	0.27123408617660855	0.28052038574512334
3	127	1|4|5	0.698077	random	0.6792322019280108	0.6942353403973035	0.537829	0.3646167112709548	0.3685353111039384
3	128	3|9|10	0.6826923076923077	random	0.6904030180269017	0.6839815519638139	0.5272317445165073	0.3580522319372887	0.3710807565531143
3	129	3|5|9	0.6903846153846154	random	0.6790192971442165	0.6812606120681488	0.5278461476577953	0.3556086640990256	0.36411925405250184
3	130	1|3|7	0.7134615384615385	random	0.7053190633542266	0.7120547556491722	0.558642	0.40790588845355547	0.4112791749620568
3	131	5|7|9	0.6115384615384616	random	0.6092148256784586	0.5982309199098813	0.44030512099576596	0.2120729116607282	0.21596733356461253
3	132	1|6|9	0.7076923076923077	random	0.6980926159802122	0.704789	0.5494298423439806	0.3950789967676497	0.40021483285656956
3	133	1|3|5	0.6865384615384615	random	0.675048	0.6845447382616151	0.525169	0.3507657497933764	0.3528950464518692
3	134	6|7|9	0.6307692307692307	random	0.6241021592152611	0.6235508305730728	0.46202279317807216	0.24271038714924226	0.25413316473397546
3	135	6|8|10	0.6480769230769231	random	0.652925	0.6479724192563333	0.4936141160615947	0.28738548113086854	0.2993019665680604
3	136	0|3|6	0.6423076923076924	random	0.6330141114140407	0.6349439206117036	0.47367716991541065	0.26532629230071897	0.2769156156447748
3	137	6|8|9	0.6692307692307692	random	0.6558279771698889	0.6585336227164087	0.502892	0.30492297337885327	0.31966870630616784
3	138	2|6|9	0.7076923076923077	random	0.7004539662667626	0.7036076097013237	0.5488498760285493	0.39763454475674975	0.40454621306126565
3	139	3|5|9	0.6903846153846154	random	0.6790192971442165	0.6812606120681488	0.5278461476577953	0.3556086640990256	0.36411925405250184
3	140	1|4|8	0.7038461538461539	random	0.7044702358447962	0.7066207510958219	0.5524469825854275	0.3987071938564461	0.4040649141613004
3	141	0|3|9	0.6826923076923077	random	0.6672966988409061	0.6764862641542576	0.5207616183594724	0.3352670807775881	0.3398403119131614
3	142	1|2|7	0.6826923076923077	random	0.6808356838425311	0.6801562987685384	0.5221209602306313	0.35713070030757327	0.3665733410935011
3	143	0|1|5	0.6923076923076923	random	0.6804631599783868	0.6871336125052057	0.5282734477827068	0.36413368472398316	0.3726887944562787
3	144	5|7|10	0.5942307692307692	random	0.5863022343247545	0.594741	0.4334731337533338	0.15922693544839472	0.16636818693964742
3	145	0|7|10	0.573077	random	0.5644731348973495	0.5650869182676368	0.4007085200993965	0.124713	0.13662109256985938
3	146	2|6|8	0.6788461538461539	random	0.6669400695948623	0.6730506410766114	0.5168392033282428	0.33022913977167284	0.33600326597351066
3	147	6|9|10	0.6442307692307693	random	0.6401450325169993	0.6437495269448829	0.48266220688893635	0.26293612203668526	0.2766070256048427
3	148	0|6|9	0.6461538461538462	random	0.6353981287537739	0.6378115894833262	0.4760448476114343	0.2707769826406933	0.2854878297297459
3	149	3|8|9	0.6634615384615384	random	0.6547218789279441	0.6602850808701861	0.501842	0.30271589458846665	0.3077721490787584
3	150	1|3|9	0.7115384615384616	random	0.7048654142621567	0.7112031885970703	0.5558936193510784	0.4060266455495689	0.40920893901177424
3	151	3|6|8	0.675	random	0.6518814302570937	0.6676776622963483	0.5146776119372631	0.3075194080874619	0.3103908923518839
3	152	0|2|9	0.6826923076923077	random	0.6763066939811314	0.6816885707932535	0.5245023465247844	0.3507462809193015	0.35354670791700205
3	153	3|6|10	0.6019230769230769	random	0.5978444862818122	0.6023169647631208	0.436947	0.18829646765175756	0.19379801584493833
3	154	1|5|7	0.6865384615384615	random	0.6759087793021984	0.6835552736919588	0.5235805104323081	0.3511578243563125	0.3563030573360496
3	155	0|3|4	0.6115384615384615	random	0.6229984252010531	0.6025136079893276	0.4391234516522623	0.23580584363174345	0.2600366113123654
3	156	2|5|8	0.7076923076923077	random	0.6920502730509825	0.7032515400973304	0.5482199374090396	0.3862520348102114	0.3959479509122049
3	157	5|6|8	0.6692307692307692	random	0.6560661135778265	0.6593111337614886	0.504333	0.31263800951170606	0.3248122147850937
3	158	3|5|8	0.6615384615384615	random	0.6423588414555338	0.647244	0.494405	0.2821301406850634	0.29420261463441155
3	159	7|8|10	0.6653846153846154	random	0.6789323656944574	0.6650465081659729	0.5074090129752326	0.3261826766783439	0.34573842355700324
3	160	1|2|8	0.6557692307692308	random	0.650812	0.6567597933809722	0.4950711854536893	0.2955939822698051	0.29907167355547926
3	161	1|7|10	0.698077	random	0.6933499937904556	0.6986020133098644	0.5409140985160334	0.37420225630042675	0.3834666321354638
3	162	0|1|4	0.6307692307692307	random	0.6281567926000475	0.6309210984330798	0.46550423391606055	0.2530432478810861	0.257504
3	163	2|4|5	0.6923076923076923	random	0.6793902333507928	0.6882738362765355	0.5316789929981949	0.3601076217822754	0.36713301131250947
3	164	6|8|9	0.6692307692307692	random	0.6558279771698889	0.6585336227164087	0.502892	0.30492297337885327	0.31966870630616784
3	165	0|7|10	0.573077	random	0.5644731348973495	0.5650869182676368	0.4007085200993965	0.124713	0.13662109256985938
3	166	0|5|6	0.6461538461538462	random	0.6255279572776421	0.6245823660260035	0.4684482545101212	0.25387379159722157	0.28392145713644407
3	167	0|1|4	0.6307692307692307	random	0.6281567926000475	0.6309210984330798	0.46550423391606055	0.2530432478810861	0.257504
3	168	0|1|10	0.6288461538461538	random	0.6274257602046122	0.6195611741120969	0.4564765151691935	0.2492043817770632	0.2684833173585347
3	169	1|5|8	0.6788461538461539	random	0.6631650121667912	0.6750331080850993	0.5155255655804492	0.32790745397562227	0.3333338684205863
3	170	2|6|9	0.7076923076923077	random	0.7004539662667626	0.7036076097013237	0.5488498760285493	0.39763454475674975	0.40454621306126565
3	171	1|5|6	0.698077	random	0.6827951220938003	0.6918841912378315	0.5360587987825781	0.3706905604804268	0.37745294845190297
3	172	5|6|10	0.6846153846153846	random	0.6665056065325484	0.6793022166891217	0.5253556252968018	0.3288332981020448	0.33515756160150334
3	173	3|6|10	0.6019230769230769	random	0.5978444862818122	0.6023169647631208	0.436947	0.18829646765175756	0.19379801584493833
3	174	0|7|8	0.6211538461538462	random	0.6190365219206561	0.60524	0.4438066995173635	0.2324293252132808	0.2503474963220668
3	175	1|2|10	0.65	random	0.6436359288726577	0.650109	0.48859173776532483	0.28029175067108225	0.28630965268266806
3	176	0|8|10	0.6442307692307692	random	0.6571597177029183	0.6376628115454606	0.47797	0.29720461327576386	0.3178678876681819
3	177	2|4|9	0.7134615384615385	random	0.7103909875766584	0.7127063859347259	0.559681	0.41259763667626714	0.41904522042910664
3	178	6|8|10	0.6480769230769231	random	0.652925	0.6479724192563333	0.4936141160615947	0.28738548113086854	0.2993019665680604
3	179	4|6|10	0.6692307692307693	random	0.6485669192418585	0.667316	0.5091362320022914	0.2982033738284312	0.3002610192800103
3	180	0|6|7	0.6461538461538462	random	0.634103	0.6330982024771652	0.473348	0.26796514879440664	0.2829565451493342
3	181	6|7|8	0.6461538461538462	random	0.6406418316201423	0.6449240486848711	0.48583084221181283	0.27299999655778084	0.2783645215638253
3	182	1|8|10	0.6711538461538462	random	0.6751738309563311	0.6729744742585678	0.5160848717368249	0.33057945184377274	0.34570679892754363
3	183	0|1|3	0.625	random	0.6245488695940555	0.6227027959274147	0.45700024808689993	0.24423381157964924	0.25671415494381916
3	184	4|7|10	0.6326923076923077	random	0.6282931385914747	0.6358868117782999	0.4744114248036838	0.24618444494837363	0.25239712659517854
3	185	1|2|8	0.6557692307692308	random	0.650812	0.6567597933809722	0.4950711854536893	0.2955939822698051	0.29907167355547926
3	186	8|9|10	0.6538461538461539	random	0.6635041829647491	0.6560311946295474	0.49917380102369746	0.2963211643417657	0.3100137962083776
3	187	2|3|6	0.6557692307692308	random	0.6437817551331209	0.6496204928330112	0.48808398547292403	0.2885660220983223	0.2998431251359291
3	188	0|3|6	0.6423076923076924	random	0.6330141114140407	0.6349439206117036	0.47367716991541065	0.26532629230071897	0.2769156156447748
3	189	0|8|10	0.6442307692307692	random	0.6571597177029183	0.6376628115454606	0.47797	0.29720461327576386	0.3178678876681819
3	190	4|6|8	0.6884615384615385	random	0.67909	0.6877969558073517	0.5308639106082932	0.35635899898249673	0.3615872090181034
3	191	2|3|8	0.698077	random	0.6942081265914661	0.6994618042877467	0.5425715163585753	0.3802806231472737	0.3864643474742643
3	192	3|4|9	0.6923076923076923	random	0.6833113479439605	0.6902367691824681	0.5355248038499106	0.3613815025769794	0.3689724059098916
3	193	1|8|9	0.6749999999999999	random	0.6670853853597062	0.6737064672547611	0.5138412708471606	0.326186	0.33368928807917514
3	194	2|3|5	0.7115384615384616	random	0.6967921284920849	0.7070078253350078	0.5522798334688499	0.39647599311713455	0.40532540996069355
3	195	0|1|8	0.65	random	0.6374343700654185	0.6475536056071182	0.48520081650044256	0.2758380264973315	0.27705549329879925
3	196	3|6|9	0.6961538461538461	random	0.6807559016228107	0.6934955709306997	0.5368554297844913	0.3648888797530678	0.3662029059928057
3	197	0|7|10	0.573077	random	0.5644731348973495	0.5650869182676368	0.4007085200993965	0.124713	0.13662109256985938
3	198	2|6|8	0.6788461538461539	random	0.6669400695948623	0.6730506410766114	0.5168392033282428	0.33022913977167284	0.33600326597351066
3	199	0|6|8	0.6538461538461539	random	0.6389801955533501	0.644073	0.48520545659349845	0.27871316213490466	0.2867852198493739
3	200	3|5|9	0.6903846153846154	random	0.6790192971442165	0.6812606120681488	0.5278461476577953	0.3556086640990256	0.36411925405250184
3	201	1|5|6	0.698077	random	0.6827951220938003	0.6918841912378315	0.5360587987825781	0.3706905604804268	0.37745294845190297
3	202	1|3|8	0.6807692307692308	random	0.6675680651539062	0.6812761955731094	0.5230776537440223	0.3342699479228932	0.3349344357737705
3	203	4|8|9	0.6865384615384615	random	0.6843164437027894	0.6855539165164696	0.5289317355253867	0.3558159070825995	0.3679141990784097
3	204	2|8|9	0.676923	random	0.67087	0.6773531444745602	0.5172980271282144	0.33341658904006866	0.3396986236680976
3	205	3|4|6	0.6692307692307692	random	0.6551102617047968	0.666981	0.5061071683801943	0.3139356029711501	0.31787787487019126
3	206	1|3|5	0.6865384615384615	random	0.675048	0.6845447382616151	0.525169	0.3507657497933764	0.3528950464518692
3	207	2|5|7	0.7153846153846154	random	0.7007731360634586	0.7118833737949977	0.5578389983962491	0.4053840421527414	0.4097881751533497
3	208	2|4|10	0.6211538461538462	random	0.6189246881981854	0.6227149454008961	0.4569385333017274	0.22736758835269463	0.23364713257775085
3	209	4|7|10	0.6326923076923077	random	0.6282931385914747	0.6358868117782999	0.4744114248036838	0.24618444494837363	0.25239712659517854
3	210	0|5|8	0.6442307692307693	random	0.6239018572214525	0.6270086888516005	0.4699067928670255	0.24950987564690735	0.258252
3	211	1|5|6	0.698077	random	0.6827951220938003	0.6918841912378315	0.5360587987825781	0.3706905604804268	0.37745294845190297
3	212	0|5|9	0.6269230769230769	random	0.6122885627286667	0.6153081842139825	0.45501162172656096	0.22452716457334565	0.23236819219495208
3	213	5|9|10	0.6326923076923077	random	0.6238961887738093	0.6284814613284625	0.4692804988442436	0.2316849028650712	0.24329220981408403
3	214	4|7|10	0.6326923076923077	random	0.6282931385914747	0.6358868117782999	0.4744114248036838	0.24618444494837363	0.25239712659517854
3	215	0|2|4	0.6096153846153846	random	0.6218856636200834	0.6058571952548426	0.43810301945966196	0.23316221889539152	0.2528151199695687
3	216	1|4|5	0.698077	random	0.6792322019280108	0.6942353403973035	0.537829	0.3646167112709548	0.3685353111039384
3	217	1|4|10	0.6576923076923077	random	0.6446564762948275	0.6575221858792503	0.49830075971846916	0.2838882561654749	0.28825633982492105
3	218	5|9|10	0.6326923076923077	random	0.6238961887738093	0.6284814613284625	0.4692804988442436	0.2316849028650712	0.24329220981408403
3	219	3|8|10	0.6307692307692307	random	0.6332413238224109	0.6302095890927991	0.46972173434079495	0.2555581936972969	0.2711721200333983
3	220	4|7|9	0.6903846153846154	random	0.6881071338830043	0.6915334879374186	0.5325207460014051	0.3674735038274993	0.37301287086156276
3	221	1|3|5	0.6865384615384615	random	0.675048	0.6845447382616151	0.525169	0.3507657497933764	0.3528950464518692
3	222	4|5|8	0.7038461538461539	random	0.6966632042993947	0.6974041876617617	0.5427884940014222	0.3844025512377587	0.4065896901031522
3	223	3|5|8	0.6615384615384615	random	0.6423588414555338	0.647244	0.494405	0.2821301406850634	0.29420261463441155
3	224	6|7|9	0.6307692307692307	random	0.6241021592152611	0.6235508305730728	0.46202279317807216	0.24271038714924226	0.25413316473397546
3	225	0|3|5	0.6615384615384615	random	0.6443469188829756	0.6466265520154858	0.4885623369727945	0.2923294848365986	0.31309861654766347
3	226	0|2|5	0.6865384615384615	random	0.664636	0.6751862791078953	0.5196125644102635	0.3359557468582267	0.3474418262693114
3	227	0|8|10	0.6442307692307692	random	0.6571597177029183	0.6376628115454606	0.47797	0.29720461327576386	0.3178678876681819
3	228	4|5|8	0.7038461538461539	random	0.6966632042993947	0.6974041876617617	0.5427884940014222	0.3844025512377587	0.4065896901031522
3	229	4|5|9	0.6615384615384615	random	0.6562119409875246	0.6612702074931719	0.4995689488252169	0.3054983905795706	0.31064111418742285
3	230	5|7|10	0.5942307692307692	random	0.5863022343247545	0.594741	0.4334731337533338	0.15922693544839472	0.16636818693964742
3	231	0|4|10	0.6115384615384616	random	0.6216883453758343	0.6120279746984731	0.4441930374856319	0.23089780798800832	0.24079730997860174
3	232	0|2|9	0.6826923076923077	random	0.6763066939811314	0.6816885707932535	0.5245023465247844	0.3507462809193015	0.35354670791700205
3	233	3|7|9	0.6807692307692308	random	0.6763203121531854	0.6788568794204032	0.5198507615869289	0.3458800760665076	0.3524416484077787
3	234	0|1|6	0.6384615384615384	random	0.6375160550095744	0.6306923620665595	0.46854495921717926	0.27123408617660855	0.28052038574512334
3	235	2|5|9	0.6692307692307692	random	0.6620624133930586	0.6691022366526622	0.507358	0.3214324879271918	0.32416690552089866
3	236	1|7|9	0.675	random	0.6693587403477859	0.6744136029577305	0.51225171950303094	0.3334036638982808	0.33827892572080953
3	237	3|5|8	0.6615384615384615	random	0.6423588414555338	0.647244	0.494405	0.2821301406850634	0.29420261463441155
3	238	2|4|10	0.6211538461538462	random	0.6189246881981854	0.6227149454008961	0.4569385333017274	0.22736758835269463	0.23364713257775085
3	239	0|8|9	0.65	random	0.6472463203347741	0.6422926769253646	0.481517	0.28677683219053357	0.2958603130606028
3	240	1|6|8	0.6884615384615385	random	0.6747136032976986	0.6832319892139097	0.5300425117274221	0.3472937863904765	0.351332
3	241	7|9|10	0.6211538461538462	random	0.6220899252689323	0.6228700876663377	0.4592428006382916	0.22733322593482555	0.23781863654071947
3	242	1|7|10	0.698077	random	0.6933499937904556	0.6986020133098644	0.5409140985160334	0.37420225630042675	0.3834666321354638
3	243	5|9|10	0.6326923076923077	random	0.6238961887738093	0.6284814613284625	0.4692804988442436	0.2316849028650712	0.24329220981408403
3	244	3|5|10	0.675	random	0.6656232773082883	0.6710269813797929	0.5168427941418196	0.3243519936830617	0.33311730900268544
3	245	2|5|8	0.7076923076923077	random	0.6920502730509825	0.7032515400973304	0.5482199374090396	0.3862520348102114	0.3959479509122049
3	246	2|6|9	0.7076923076923077	random	0.7004539662667626	0.7036076097013237	0.5488498760285493	0.39763454475674975	0.40454621306126565
3	247	3|4|7	0.7038461538461539	random	0.6984775979962983	0.6998863180295876	0.5462930450774669	0.39235766165603064	0.40565779661173496
3	248	3|7|9	0.6807692307692308	random	0.6763203121531854	0.6788568794204032	0.5198507615869289	0.3458800760665076	0.3524416484077787
3	249	0|1|9	0.6807692307692308	random	0.6667358012195482	0.6762559927850526	0.519247	0.33492372023240274	0.3385127206414133
3	250	1|6|7	0.698077	random	0.6907211418756449	0.6926034327741524	0.5381073322812453	0.378551	0.3867496830123686
3	251	2|4|10	0.6211538461538462	random	0.6189246881981854	0.6227149454008961	0.4569385333017274	0.22736758835269463	0.23364713257775085
3	252	2|3|7	0.7134615384615385	random	0.7123186649914857	0.7140348933938756	0.559626	0.41894	0.42594831313988524
3	253	1|4|10	0.6576923076923077	random	0.6446564762948275	0.6575221858792503	0.49830075971846916	0.2838882561654749	0.28825633982492105
3	254	5|8|10	0.6480769230769231	random	0.6377115810092152	0.6436848262554947	0.48763039752306353	0.2643509439369951	0.27593311044300306
3	255	2|7|9	0.6865384615384615	random	0.6835718935629054	0.6868200744426799	0.5279424781975042	0.3600639343559454	0.3644715061017508
3	256	1|3|9	0.7115384615384616	random	0.7048654142621567	0.7112031885970703	0.5558936193510784	0.4060266455495689	0.40920893901177424
3	257	3|5|9	0.6903846153846154	random	0.6790192971442165	0.6812606120681488	0.5278461476577953	0.3556086640990256	0.36411925405250184
3	258	3|6|7	0.6519230769230769	random	0.6392594665056752	0.6468605619523669	0.48716018278521783	0.2780734601509536	0.28220292651525186
3	259	5|6|9	0.6423076923076922	random	0.6271511420355873	0.6324573482868698	0.4740178233017677	0.25204530520377244	0.26484566128016623
3	260	3|5|9	0.6903846153846154	random	0.6790192971442165	0.6812606120681488	0.5278461476577953	0.3556086640990256	0.36411925405250184
3	261	1|5|10	0.6615384615384615	random	0.6580818830838316	0.6628759005599187	0.5001200486754314	0.3055281065000554	0.3126537390329694
3	262	0|2|3	0.5865384615384616	random	0.5980808359294171	0.5889424735548631	0.4194823404514972	0.18902855891763812	0.19540578532747602
3	263	4|5|6	0.676923	random	0.6677910104352134	0.6735093200895609	0.513772	0.337768	0.3472060108993265
3	264	0|2|3	0.5865384615384616	random	0.5980808359294171	0.5889424735548631	0.4194823404514972	0.18902855891763812	0.19540578532747602
3	265	1|2|8	0.6557692307692308	random	0.650812	0.6567597933809722	0.4950711854536893	0.2955939822698051	0.29907167355547926
3	266	1|5|8	0.6788461538461539	random	0.6631650121667912	0.6750331080850993	0.5155255655804492	0.32790745397562227	0.3333338684205863
3	267	0|9|10	0.6	random	0.59521	0.5942472220649504	0.4308710968200471	0.18375116387515714	0.19398935104938012
3	268	0|6|10	0.6	random	0.5881081665122467	0.5837273587533971	0.42220314499470146	0.17499520672028132	0.1979626459185029
3	269	0|2|5	0.6865384615384615	random	0.664636	0.6751862791078953	0.5196125644102635	0.3359557468582267	0.3474418262693114
3	270	3|6|10	0.6019230769230769	random	0.5978444862818122	0.6023169647631208	0.436947	0.18829646765175756	0.19379801584493833
3	271	0|8|10	0.6442307692307692	random	0.6571597177029183	0.6376628115454606	0.47797	0.29720461327576386	0.3178678876681819
3	272	5|6|10	0.6846153846153846	random	0.6665056065325484	0.6793022166891217	0.5253556252968018	0.3288332981020448	0.33515756160150334
3	273	5|8|10	0.6480769230769231	random	0.6377115810092152	0.6436848262554947	0.48763039752306353	0.2643509439369951	0.27593311044300306
3	274	0|2|6	0.6557692307692308	random	0.6477057273211442	0.6479639385262957	0.48836780298477195	0.29355792838639894	0.3010201793940811
3	275	1|5|10	0.6615384615384615	random	0.6580818830838316	0.6628759005599187	0.5001200486754314	0.3055281065000554	0.3126537390329694
3	276	0|7|10	0.573077	random	0.5644731348973495	0.5650869182676368	0.4007085200993965	0.124713	0.13662109256985938
3	277	0|6|8	0.6538461538461539	random	0.6389801955533501	0.644073	0.48520545659349845	0.27871316213490466	0.2867852198493739
3	278	3|7|8	0.65	random	0.6349885247281422	0.6499216746690345	0.488527	0.26854025742108356	0.2706279313459159
3	279	4|8|10	0.6538461538461539	random	0.6717417881867727	0.6559056490549563	0.4978479705000533	0.31873257445095343	0.33992476408403116
3	280	2|3|8	0.698077	random	0.6942081265914661	0.6994618042877467	0.5425715163585753	0.3802806231472737	0.3864643474742643
3	281	0|4|9	0.6788461538461539	random	0.6642799565526327	0.6739940374880417	0.5178013247090936	0.3283071454775429	0.33060308495400365
3	282	0|1|7	0.675	random	0.6672336755270372	0.6702830325698406	0.5098681806174808	0.3333026293086162	0.3430122757933236
3	283	1|8|10	0.6711538461538462	random	0.6751738309563311	0.6729744742585678	0.5160848717368249	0.33057945184377274	0.34570679892754363
3	284	2|3|10	0.6230769230769231	random	0.6286101069363782	0.6242573784742302	0.4588176530374716	0.24882453722919348	0.2575614554452531
3	285	0|3|5	0.6615384615384615	random	0.6443469188829756	0.6466265520154858	0.4885623369727945	0.2923294848365986	0.31309861654766347
3	286	3|6|8	0.675	random	0.6518814302570937	0.6676776622963483	0.5146776119372631	0.3075194080874619	0.3103908923518839
3	287	0|2|9	0.6826923076923077	random	0.6763066939811314	0.6816885707932535	0.5245023465247844	0.3507462809193015	0.35354670791700205
3	288	5|6|8	0.6692307692307692	random	0.6560661135778265	0.6593111337614886	0.504333	0.31263800951170606	0.3248122147850937
3	289	0|3|4	0.6115384615384615	random	0.6229984252010531	0.6025136079893276	0.4391234516522623	0.23580584363174345	0.2600366113123654
3	290	0|1|8	0.65	random	0.6374343700654185	0.6475536056071182	0.48520081650044256	0.2758380264973315	0.27705549329879925
3	291	0|1|6	0.6384615384615384	random	0.6375160550095744	0.6306923620665595	0.46854495921717926	0.27123408617660855	0.28052038574512334
3	292	4|7|9	0.6903846153846154	random	0.6881071338830043	0.6915334879374186	0.5325207460014051	0.3674735038274993	0.37301287086156276
3	293	0|5|10	0.6019230769230769	random	0.5918288348117294	0.5938803829574587	0.43158019870526626	0.1767096138536402	0.18301324055897789
3	294	1|7|9	0.675	random	0.6693587403477859	0.6744136029577305	0.51225171950303094	0.3334036638982808	0.33827892572080953
3	295	4|7|8	0.6923076923076923	random	0.6929516864644948	0.6920741277285671	0.5352697431440911	0.37400627581858764	0.3919761891510835
3	296	5|7|9	0.6115384615384616	random	0.6092148256784586	0.5982309199098813	0.44030512099576596	0.2120729116607282	0.21596733356461253
3	297	0|1|2	0.6269230769230769	random	0.6290448225553916	0.6237756853369152	0.45902338376564716	0.2551450587867193	0.26629765220561946
3	298	1|4|9	0.7153846153846154	random	0.7050454135728763	0.7154308949182341	0.5622611879807846	0.40845291035514253	0.4092196530190421
3	299	2|5|10	0.6884615384615385	random	0.6766523192680223	0.6892354253851948	0.5336781874436237	0.34944541905662213	0.3512110154353779
3	300	4|5|10	0.65	random	0.6489797527440457	0.6501902559708036	0.48823760932728316	0.28362452844847313	0.29734308360853606
3	301	2|5|10	0.6884615384615385	random	0.6766523192680223	0.6892354253851948	0.5336781874436237	0.34944541905662213	0.3512110154353779
4	0	1|3|4|7	0.7516483516483516	MASS	0.7496628883654491	0.7518720723086704	0.6056275389972923	0.49271973374287126	0.4991589485282442
4	1	4|5|7|9	0.6615384615384615	entropy	0.6608671170367153	0.6632426594066588	0.5008350274750266	0.31175151055470346	0.3173172586559319
4	2	2|7|9|10	0.6857142857142857	random	0.6792435760955452	0.6887797017960662	0.5337084378679883	0.3447733217277174	0.3496691459253298
4	3	5|6|7|10	0.6505494505494506	random	0.6269201645395572	0.6433635178765911	0.48849442994155873	0.2519039641614623	0.26067509275836537
4	4	1|2|7|8	0.676923	random	0.6731134445702892	0.6784867259962395	0.5190645895708391	0.33982777409242043	0.342783
4	5	3|6|9|10	0.7318681318681318	random	0.718549	0.7321629129350263	0.5869838715552138	0.4346267980492712	0.43504289592615386
4	6	2|7|8|9	0.7032967032967034	random	0.7016685113771837	0.7054285575507074	0.5479465052317986	0.3897020719099149	0.3964359262560222
4	7	1|2|7|8	0.676923	random	0.6731134445702892	0.6784867259962395	0.5190645895708391	0.33982777409242043	0.342783
4	8	0|5|7|10	0.5648351648351648	random	0.5581415565847747	0.5630186114909048	0.4008359024392789	0.10875468514576184	0.11444027304643511
4	9	1|3|8|9	0.6967032967032967	random	0.6824331567332799	0.6956628415370139	0.5402845505761261	0.36260561677744185	0.36502474200099144
4	10	0|2|4|9	0.6835164835164835	random	0.673644	0.6826339613646151	0.5263981408489483	0.3442665811402906	0.34705815222302555
4	11	4|7|8|10	0.7164835164835165	random	0.7124827879493778	0.7191132359162983	0.5715982080566933	0.40470627539866433	0.4183980053168706
4	12	3|4|7|8	0.6791208791208792	random	0.6685001640806205	0.6787096710043559	0.523899	0.3317308528659705	0.34079956954235313
4	13	0|3|8|10	0.643956	random	0.6399915210140665	0.6384310874579099	0.48010647745320834	0.28042970224531577	0.29110961245408407
4	14	3|4|8|9	0.6835164835164835	random	0.6662246939105294	0.6816408471713363	0.5257297002305934	0.32729976372933006	0.3351810604437658
4	15	2|4|6|9	0.7252747252747253	random	0.7204565279165597	0.7254039622600554	0.5740201364427643	0.43794636841768814	0.4403926376467677
4	16	1|2|5|7	0.6945054945054945	random	0.6808843862855279	0.6882227103681798	0.5307788807453743	0.3663030340109929	0.3755296417471318
4	17	0|1|3|9	0.6923076923076923	random	0.6847301698210947	0.6913617145957456	0.5330387124805872	0.3683364253150944	0.37118770158035574
4	18	0|1|2|8	0.6307692307692307	random	0.6290304228085261	0.6320899418342799	0.46812100207660484	0.2539401105055787	0.25679753604995587
4	19	3|5|7|8	0.6791208791208792	random	0.6594436779554698	0.6719584462200641	0.5183327934999442	0.31671275492056183	0.32276274737982213
4	20	1|3|6|7	0.7098901098901099	random	0.7023533073412151	0.7033902018061111	0.5521524395425494	0.4032983887682372	0.41159702512884117
4	21	1|3|5|7	0.6945054945054946	random	0.6870968112760756	0.6933311275888553	0.5338615567962193	0.37342536573070595	0.37736827499400477
4	22	0|5|7|10	0.5648351648351648	random	0.5581415565847747	0.5630186114909048	0.4008359024392789	0.10875468514576184	0.11444027304643511
4	23	6|8|9|10	0.6857142857142857	random	0.6680910243630895	0.6851277238473693	0.532987	0.3184128567945671	0.3288286764984382
4	24	1|4|5|6	0.701099	random	0.688954	0.6965271126590391	0.5405450879603654	0.38079486201405144	0.38777381587291476
4	25	1|5|6|7	0.6813186813186813	random	0.6718232991332835	0.6757458815191176	0.5167576646173262	0.34319904488929387	0.3500632984242766
4	26	0|3|6|9	0.6813186813186813	random	0.6712168958862238	0.6798815161206943	0.5204379088214689	0.3434144655214964	0.34566770773452465
4	27	1|4|5|10	0.6835164835164835	random	0.6663629191537246	0.6845273755578599	0.5289751575340258	0.3309059710903133	0.33193906542884116
4	28	1|5|7|9	0.6527472527472528	random	0.6540508171157446	0.6531087234736023	0.4877331828104957	0.2995734419583706	0.3073983947326447
4	29	0|2|6|8	0.6527472527472528	random	0.6468134120185792	0.6443931052739181	0.48516666665902475	0.2894414947330465	0.29589626590380486
4	30	0|2|6|7	0.6813186813186813	random	0.6806991026191596	0.6787562889248138	0.5218683296734015	0.3563548074254688	0.3623871905368452
4	31	0|1|3|9	0.6923076923076923	random	0.6847301698210947	0.6913617145957456	0.5330387124805872	0.3683364253150944	0.37118770158035574
4	32	4|7|8|9	0.7032967032967034	random	0.6963117939958012	0.7042033019027967	0.5490997369464727	0.3796397681942216	0.38836905077424666
4	33	2|3|4|6	0.6681318681318681	random	0.6635806261556626	0.667984	0.5082820502709667	0.32381200711275215	0.3322020360624186
4	34	0|1|5|7	0.6725274725274725	random	0.6667874270194418	0.6676415112351861	0.5059406147624764	0.33258983957793126	0.34098633757673436
4	35	3|7|9|10	0.7186813186813187	random	0.7230325245002724	0.7204407832447955	0.572194	0.422233	0.4319919369615227
4	36	4|6|8|10	0.6703296703296703	random	0.6634921266499832	0.6745638126826327	0.5224980999244746	0.3215623341934376	0.32432433072363365
4	37	3|6|8|9	0.6857142857142857	random	0.6699784914120457	0.6833627495776587	0.5250996672464043	0.33948662953046094	0.3428583112040373
4	38	2|3|5|7	0.7230769230769231	random	0.7155410411497756	0.7206073096298249	0.5664587935141194	0.43118361867622285	0.4405701927770323
4	39	1|6|7|9	0.701099	random	0.694607	0.6992519195180992	0.5423404514131629	0.38534738577872113	0.39148153599067687
4	40	4|6|7|8	0.6945054945054945	random	0.685703	0.695045	0.5416651781991831	0.3691575428622551	0.3721086856070664
4	41	1|6|7|8	0.6857142857142857	random	0.6730755284587119	0.6791384484350175	0.5247772187876528	0.34244267646977394	0.34760873401696085
4	42	3|5|9|10	0.7120879120879121	random	0.7026469652100901	0.7095120110568591	0.5631151431073652	0.39272764365273116	0.40153749803526545
4	43	2|4|7|9	0.6945054945054945	random	0.6905941652334575	0.6959349414798592	0.5387183160973493	0.3748085902232818	0.3774026991630658
4	44	5|6|7|9	0.6197802197802198	random	0.6071991070840193	0.6043707555679958	0.4469462194940678	0.2100153003449236	0.22205105279120702
4	45	3|4|5|7	0.7296703296703297	random	0.7273002675905202	0.725928	0.5749152117408327	0.44840674654271245	0.46818643028035095
4	46	5|7|8|9	0.6021978021978023	random	0.6076632800425079	0.597663	0.4375424720961051	0.20031654123988443	0.20798857006109012
4	47	1|3|5|6	0.7098901098901099	random	0.6974037942999145	0.7064246544591476	0.5512243938579723	0.39887720680315775	0.40251553583052113
4	48	4|5|6|10	0.6461538461538462	random	0.636236	0.6465846409168097	0.4839474933459584	0.26478745604697423	0.270595
4	49	0|2|5|7	0.6989010989010989	random	0.6895690141265054	0.69435	0.5369552003086362	0.38097474731313047	0.3879676005144832
4	50	0|7|8|9	0.610989	random	0.6082504239542642	0.6073209973354993	0.4409285804440897	0.2121249626960079	0.21696166836684752
4	51	0|2|6|8	0.6527472527472528	random	0.6468134120185792	0.6443931052739181	0.48516666665902475	0.2894414947330465	0.29589626590380486
4	52	2|3|5|7	0.7230769230769231	random	0.7155410411497756	0.7206073096298249	0.5664587935141194	0.43118361867622285	0.4405701927770323
4	53	5|7|8|10	0.6659340659340659	random	0.6624603605963313	0.6658261717010443	0.5124556010432886	0.30738914919355836	0.3165168984820583
4	54	3|6|8|9	0.6857142857142857	random	0.6699784914120457	0.6833627495776587	0.5250996672464043	0.33948662953046094	0.3428583112040373
4	55	0|4|5|9	0.6417582417582417	random	0.63653	0.6399919623861632	0.4758012059172547	0.26901964246971244	0.27352504589501303
4	56	1|4|6|7	0.7076923076923077	random	0.7061121935431118	0.706044	0.5502731666483871	0.4060634658724019	0.41533
4	57	2|3|6|8	0.6901098901098901	random	0.6720450376138172	0.6816057636580063	0.5283316249206518	0.34551400929682496	0.3568548906064598
4	58	6|7|8|10	0.6923076923076923	random	0.6884953805533652	0.6916926463539211	0.5396004445259608	0.3571914387704182	0.3671648034242951
4	59	2|4|8|9	0.7054945054945055	random	0.7101180404635717	0.7067817923852202	0.5546243536783544	0.4020775604567391	0.4124072946203896
4	60	0|1|4|8	0.6835164835164835	random	0.6846783412632755	0.6854655057092262	0.5267617716926533	0.36211803085072536	0.3680338672270616
4	61	5|6|7|8	0.676923	random	0.6599284660340496	0.6673780137982303	0.5131422257798388	0.32396429561611517	0.3322380889710509
4	62	0|1|2|3	0.6087912087912087	random	0.6145311240001077	0.6115944576588563	0.4435512281813471	0.22259409026206076	0.2299388629498341
4	63	2|4|9|10	0.7384615384615385	random	0.7392279359527358	0.741437	0.5980499448779802	0.4618654928391666	0.47005601887735865
4	64	1|4|6|9	0.7164835164835165	random	0.7095747498901872	0.7158398066076627	0.5627275796859741	0.41875559046519073	0.42157926475218954
4	65	3|6|7|9	0.7032967032967034	random	0.6963913125735786	0.703597	0.54636	0.39010162356159966	0.3913997522009785
4	66	2|5|8|10	0.6835164835164835	random	0.67411	0.6849672806660247	0.528133	0.334111	0.34356988977133446
4	67	4|7|9|10	0.6593406593406593	random	0.6500223493091881	0.6638073543803864	0.5045160112861722	0.28577444912726174	0.29140063539646544
4	68	0|2|4|8	0.6307692307692307	random	0.6413413909106185	0.6322281069904753	0.46462116770988177	0.2693032286323593	0.283096
4	69	1|3|4|9	0.7384615384615385	random	0.7354320458427595	0.739877	0.5904777233842905	0.4638666244782631	0.4666311434875779
4	70	0|6|7|10	0.6131868131868132	random	0.6017653208811086	0.6028761079230651	0.442228	0.20065419709802373	0.215549
4	71	1|5|6|7	0.6813186813186813	random	0.6718232991332835	0.6757458815191176	0.5167576646173262	0.34319904488929387	0.3500632984242766
4	72	2|4|5|6	0.6879120879120879	random	0.6717427588167573	0.6838579509787356	0.5263372087770175	0.34865429669408565	0.3540326244277321
4	73	4|8|9|10	0.7032967032967034	random	0.7017601760117061	0.7081356612278399	0.5573012013240566	0.3773717585179244	0.3883505806860193
4	74	0|1|4|8	0.6835164835164835	random	0.6846783412632755	0.6854655057092262	0.5267617716926533	0.36211803085072536	0.3680338672270616
4	75	1|5|6|9	0.6945054945054945	random	0.6813396568645139	0.6870106348352004	0.5311064719296845	0.3626097465209406	0.3714230748650673
4	76	0|1|2|4	0.6175824175824176	random	0.6278569671635874	0.6191950340500955	0.45136857483245374	0.24515028602081632	0.25864514674645744
4	77	0|3|6|7	0.6461538461538462	random	0.640272	0.6434121092328932	0.4817232791078488	0.278911	0.28390337465523785
4	78	0|5|9|10	0.6065934065934065	random	0.5961068425544448	0.6007703145398302	0.43863188453885305	0.18422609079372304	0.19058162086809988
4	79	0|1|2|6	0.6065934065934067	random	0.6068779061240197	0.6031392407522053	0.4399030214098959	0.2101810489919259	0.21309904119088036
4	80	2|4|7|10	0.6879120879120879	random	0.6828612066295444	0.6906573803060699	0.5373048506338914	0.35801324009010366	0.36272727953399936
4	81	0|3|8|10	0.643956	random	0.6399915210140665	0.6384310874579099	0.48010647745320834	0.28042970224531577	0.29110961245408407
4	82	5|6|9|10	0.6461538461538462	random	0.6276015419977389	0.6411306721442974	0.48410718971583044	0.2428637916047128	0.2548762060474062
4	83	0|3|5|9	0.676923	random	0.6626868818729283	0.6640647487651611	0.5097078067468905	0.32406390270205665	0.3326267909916504
4	84	4|6|7|8	0.6945054945054945	random	0.685703	0.695045	0.5416651781991831	0.3691575428622551	0.3721086856070664
4	85	1|2|3|5	0.6879120879120879	random	0.6784452912921703	0.6862769729797856	0.5262001159598758	0.35680551675985195	0.36174820143692854
4	86	0|1|3|7	0.6813186813186813	random	0.6823245448953732	0.6821452861177356	0.5220382964237795	0.35664609734150376	0.36124902338160186
4	87	1|6|7|9	0.701099	random	0.694607	0.6992519195180992	0.5423404514131629	0.38534738577872113	0.39148153599067687
4	88	0|5|6|10	0.6659340659340659	random	0.6498673594824377	0.6555241645833415	0.497307	0.3001255643744094	0.31129603385313775
4	89	1|4|5|10	0.6835164835164835	random	0.6663629191537246	0.6845273755578599	0.5289751575340258	0.3309059710903133	0.33193906542884116
4	90	3|8|9|10	0.698901	random	0.6917772908704568	0.7005442694032048	0.5526607879492995	0.36577546105202063	0.3735791679538766
4	91	3|5|9|10	0.7120879120879121	random	0.7026469652100901	0.7095120110568591	0.5631151431073652	0.39272764365273116	0.40153749803526545
4	92	1|5|7|10	0.6901098901098901	random	0.6792932506121073	0.6909213428213622	0.5336567485302776	0.3495551462517813	0.35504650156616296
4	93	1|6|9|10	0.6791208791208792	random	0.6736447008602965	0.6782551297302631	0.5212565794364951	0.3327788594261138	0.3428170150639802
4	94	3|5|6|7	0.6901098901098901	random	0.6715307392218558	0.6805986173331845	0.526288	0.349633	0.3602705309249785
4	95	6|8|9|10	0.6857142857142857	random	0.6680910243630895	0.6851277238473693	0.532987	0.3184128567945671	0.3288286764984382
4	96	0|3|6|8	0.6615384615384615	random	0.6465389301797584	0.6555739974925976	0.4978304697894978	0.2946813694061067	0.29888025234269716
4	97	2|3|5|8	0.7384615384615385	random	0.7164130018608342	0.7335091744408275	0.5866716522300592	0.4401954950942028	0.4510268781609505
4	98	1|3|4|8	0.7208791208791209	random	0.7202124339769135	0.7225543206648803	0.5695441672860572	0.42821990546290645	0.43500282540880086
4	99	0|1|2|9	0.6637362637362637	random	0.6606123834683177	0.6640665999110734	0.5012646767009603	0.3173041410624872	0.32063318757605974
4	100	0|1|7|10	0.6835164835164835	random	0.6821982211517096	0.6821972597038619	0.5213082539763212	0.3563130328296644	0.3654731750618052
4	101	5|7|8|10	0.6659340659340659	random	0.6624603605963313	0.6658261717010443	0.5124556010432886	0.30738914919355836	0.3165168984820583
4	102	0|2|6|8	0.6527472527472528	random	0.6468134120185792	0.6443931052739181	0.48516666665902475	0.2894414947330465	0.29589626590380486
4	103	6|8|9|10	0.6857142857142857	random	0.6680910243630895	0.6851277238473693	0.532987	0.3184128567945671	0.3288286764984382
4	104	0|1|3|8	0.6527472527472528	random	0.6456055059551994	0.6536204747795771	0.4918805997895414	0.2889449153475645	0.29084289122177964
4	105	3|6|8|9	0.6857142857142857	random	0.6699784914120457	0.6833627495776587	0.5250996672464043	0.33948662953046094	0.3428583112040373
4	106	0|2|3|8	0.6637362637362637	random	0.661532	0.6636377306334437	0.5008407643448403	0.3161537667373513	0.3240681925443167
4	107	1|3|6|10	0.6461538461538462	random	0.6447988039788982	0.6432044111429158	0.47971571823717524	0.28197396421826926	0.29733801250503544
4	108	0|4|5|7	0.654945	random	0.6494046998294367	0.6537592578728464	0.49163995444314645	0.2975348034276043	0.30002561045577886
4	109	2|3|5|8	0.7384615384615385	random	0.7164130018608342	0.7335091744408275	0.5866716522300592	0.4401954950942028	0.4510268781609505
4	110	3|5|6|8	0.7010989010989012	random	0.6809336017637709	0.6951443650094905	0.5470409117097955	0.3686629588637586	0.3740460599107699
4	111	5|7|8|10	0.6659340659340659	random	0.6624603605963313	0.6658261717010443	0.5124556010432886	0.30738914919355836	0.3165168984820583
4	112	1|2|7|8	0.676923	random	0.6731134445702892	0.6784867259962395	0.5190645895708391	0.33982777409242043	0.342783
4	113	0|1|4|7	0.6637362637362638	random	0.6648411545166938	0.6652207671156567	0.5030036387579954	0.323238	0.327871
4	114	1|2|4|5	0.7010989010989012	random	0.6905911745818578	0.69958	0.5433176743663722	0.3831214799854337	0.38808452613730554
4	115	6|7|8|9	0.6351648351648351	random	0.6286739108351646	0.6335132099756849	0.4700518374614737	0.24818846664468538	0.2566738626389928
4	116	0|5|6|10	0.6659340659340659	random	0.6498673594824377	0.6555241645833415	0.497307	0.3001255643744094	0.31129603385313775
4	117	0|1|4|9	0.6945054945054945	random	0.6844677597615189	0.6941466758079543	0.5371830813366284	0.3688592906362333	0.36935492021571925
4	118	0|1|5|9	0.6571428571428571	random	0.6473878656594094	0.6526719219537616	0.4894278331721019	0.2954810892013219	0.3006529382595941
4	119	1|2|6|8	0.6857142857142857	random	0.6799801981314223	0.6816887736133669	0.5253465802931149	0.3548869382023311	0.36237618753572715
4	120	5|6|8|10	0.676923	random	0.657927	0.6710905549643972	0.5209718415769748	0.307966	0.3172323878070416
4	121	0|3|6|10	0.6043956043956044	random	0.6013587189462948	0.6031145504637727	0.436373	0.20067792731815912	0.20755098847017825
4	122	1|2|7|8	0.676923	random	0.6731134445702892	0.6784867259962395	0.5190645895708391	0.33982777409242043	0.342783
4	123	0|1|4|8	0.6835164835164835	random	0.6846783412632755	0.6854655057092262	0.5267617716926533	0.36211803085072536	0.3680338672270616
4	124	2|4|6|8	0.6879120879120879	random	0.6799617921250495	0.687727	0.5332713167309032	0.35625878403062367	0.363067
4	125	0|6|7|10	0.6131868131868132	random	0.6017653208811086	0.6028761079230651	0.442228	0.20065419709802373	0.215549
4	126	1|6|7|8	0.6857142857142857	random	0.6730755284587119	0.6791384484350175	0.5247772187876528	0.34244267646977394	0.34760873401696085
4	127	0|1|3|8	0.6527472527472528	random	0.6456055059551994	0.6536204747795771	0.4918805997895414	0.2889449153475645	0.29084289122177964
4	128	1|4|7|10	0.6835164835164835	random	0.6806345562064506	0.6863780452007281	0.5309463081822647	0.3511826859879431	0.3562104128926397
4	129	2|8|9|10	0.7164835164835165	random	0.7114527884180819	0.7208366576527221	0.5700337682891145	0.4002183891189638	0.4077694395674307
4	130	0|3|6|10	0.6043956043956044	random	0.6013587189462948	0.6031145504637727	0.436373	0.20067792731815912	0.20755098847017825
4	131	0|3|8|9	0.6659340659340659	random	0.6551713223929586	0.662079	0.5027328692339691	0.30900689776269175	0.3120376301389156
4	132	3|4|6|8	0.6923076923076923	random	0.6716060007942933	0.6890382222781659	0.5350378887325931	0.3463403150596691	0.34888508347681385
4	133	2|3|4|8	0.7296703296703297	random	0.7257892139786504	0.7307453328627641	0.5788326309698429	0.4403234846501537	0.4474296863321561
4	134	1|2|3|8	0.7054945054945055	random	0.701471	0.7066986878049669	0.5519630317139218	0.3955939020973982	0.4010527055578364
4	135	0|1|3|5	0.6615384615384615	random	0.6533659931011725	0.6590363460345456	0.49778170245762593	0.3049952644930601	0.3101359521629089
4	136	3|6|8|10	0.6681318681318681	random	0.6516355228620316	0.6670706235086218	0.5147154287154834	0.3049650851956358	0.310698
4	137	0|2|7|10	0.676923	random	0.6727939691604164	0.6735803022446037	0.5197345696530824	0.34374400282415674	0.34889474690257816
4	138	0|6|8|10	0.6373626373626374	random	0.6377765484459197	0.6292097929377605	0.472725	0.26851611773193784	0.2771981898317954
4	139	5|6|8|9	0.6593406593406593	random	0.6373208213567407	0.6482763632657286	0.4926160813957186	0.27607780361450784	0.29214486696639347
4	140	1|3|5|9	0.7142857142857143	random	0.7038563616160248	0.7123737206991808	0.5567538305281639	0.4081444294908801	0.4114997741589255
4	141	1|3|6|8	0.7076923076923077	random	0.695425	0.7008800463375024	0.5504520647389354	0.38756670052051684	0.3936176650128917
4	142	2|4|8|9	0.7054945054945055	random	0.7101180404635717	0.7067817923852202	0.5546243536783544	0.4020775604567391	0.4124072946203896
4	143	3|4|6|8	0.6923076923076923	random	0.6716060007942933	0.6890382222781659	0.5350378887325931	0.3463403150596691	0.34888508347681385
4	144	1|2|5|7	0.6945054945054945	random	0.6808843862855279	0.6882227103681798	0.5307788807453743	0.3663030340109929	0.3755296417471318
4	145	2|4|5|7	0.7054945054945054	random	0.696783	0.7034683597466622	0.5477447661981145	0.39297759476814054	0.3980996406739638
4	146	0|4|5|7	0.654945	random	0.6494046998294367	0.6537592578728464	0.49163995444314645	0.2975348034276043	0.30002561045577886
4	147	0|1|5|6	0.6593406593406593	random	0.6493823395072107	0.65291	0.49091900210783534	0.29965149392524115	0.30866883130292383
4	148	4|5|9|10	0.6417582417582418	random	0.6291357404261284	0.6432780417308127	0.48478940608296756	0.2416623541240876	0.24820964651181887
4	149	0|4|7|9	0.6681318681318681	random	0.6672916186366287	0.6678528480231593	0.504963	0.32976264916555664	0.33522852540359843
4	150	1|2|4|5	0.7010989010989012	random	0.6905911745818578	0.69958	0.5433176743663722	0.3831214799854337	0.38808452613730554
4	151	1|4|5|10	0.6835164835164835	random	0.6663629191537246	0.6845273755578599	0.5289751575340258	0.3309059710903133	0.33193906542884116
4	152	3|7|8|10	0.6879120879120879	random	0.6815623596301668	0.6914893791282177	0.5374387949998709	0.3464339280544318	0.3542139122564068
4	153	3|4|5|10	0.7406593406593407	random	0.7317035099906474	0.7422178000922229	0.5973867877356797	0.4575934976768018	0.4665432274733435
4	154	1|4|5|9	0.6945054945054945	random	0.6795566078130553	0.6914	0.5343334871962933	0.36199199041848457	0.36511125517862614
4	155	3|6|7|9	0.7032967032967034	random	0.6963913125735786	0.703597	0.54636	0.39010162356159966	0.3913997522009785
4	156	0|3|5|8	0.6461538461538462	random	0.6274724861426989	0.6267784037156888	0.4738749444008844	0.25452916779915186	0.26663450078383055
4	157	0|2|5|8	0.6967032967032967	random	0.6837768950980233	0.6904958358720623	0.5333209498566369	0.3711761134444284	0.3803213900741692
4	158	4|5|8|10	0.7230769230769231	random	0.7190025003902587	0.7219588204851178	0.5733101807406129	0.41571321455109167	0.4364714908035902
4	159	4|5|7|9	0.6615384615384615	random	0.6608671170367153	0.6632426594066588	0.5008350274750266	0.31175151055470346	0.3173172586559319
4	160	4|5|7|10	0.6307692307692307	random	0.6232329244557543	0.6336076705143229	0.4717352409328912	0.23248190661612345	0.2383492136397287
4	161	0|4|9|10	0.6527472527472528	random	0.6508572541749055	0.6552714644839217	0.4938454993854636	0.29313063317442256	0.2968801437221149
4	162	2|3|7|10	0.734066	random	0.7269115154831618	0.7350137061193491	0.5866636571199471	0.4476195651708945	0.45638780707956844
4	163	0|1|2|6	0.6065934065934067	random	0.6068779061240197	0.6031392407522053	0.4399030214098959	0.2101810489919259	0.21309904119088036
4	164	1|5|7|10	0.6901098901098901	random	0.6792932506121073	0.6909213428213622	0.5336567485302776	0.3495551462517813	0.35504650156616296
4	165	3|4|5|8	0.7274725274725274	random	0.7159552219443849	0.7230403518722418	0.5742692453413444	0.42404212436773386	0.44224338768059274
4	166	0|2|4|6	0.6329670329670329	random	0.6272835573509223	0.634502	0.47260734535335813	0.2512707926917547	0.2563598503606483
4	167	1|7|8|9	0.6659340659340659	random	0.6567411653708007	0.6677792200027951	0.5062706600005735	0.3073380256509837	0.3115601079979484
4	168	1|5|7|10	0.6901098901098901	random	0.6792932506121073	0.6909213428213622	0.5336567485302776	0.3495551462517813	0.35504650156616296
4	169	3|5|9|10	0.7120879120879121	random	0.7026469652100901	0.7095120110568591	0.5631151431073652	0.39272764365273116	0.40153749803526545
4	170	2|5|6|10	0.6923076923076923	random	0.6780962477571804	0.6918556209538549	0.5366105321502889	0.35511100727226486	0.3561994144699581
4	171	2|4|7|10	0.6879120879120879	random	0.6828612066295444	0.6906573803060699	0.5373048506338914	0.35801324009010366	0.36272727953399936
4	172	3|7|8|10	0.6879120879120879	random	0.6815623596301668	0.6914893791282177	0.5374387949998709	0.3464339280544318	0.3542139122564068
4	173	0|1|7|9	0.6615384615384615	random	0.6544166233131471	0.6590765431925445	0.4953021345960161	0.3084309258505347	0.3115344404586132
4	174	1|4|6|9	0.7164835164835165	random	0.7095747498901872	0.7158398066076627	0.5627275796859741	0.41875559046519073	0.42157926475218954
4	175	2|4|7|10	0.6879120879120879	random	0.6828612066295444	0.6906573803060699	0.5373048506338914	0.35801324009010366	0.36272727953399936
4	176	1|3|4|9	0.7384615384615385	random	0.7354320458427595	0.739877	0.5904777233842905	0.4638666244782631	0.4666311434875779
4	177	5|7|8|10	0.6659340659340659	random	0.6624603605963313	0.6658261717010443	0.5124556010432886	0.30738914919355836	0.3165168984820583
4	178	1|2|3|10	0.6417582417582418	random	0.6407819957819958	0.6433184009098942	0.47908652947461566	0.27451776988711485	0.2827263342344522
4	179	3|5|7|10	0.6945054945054945	random	0.6820070153994188	0.6906060945995186	0.5392296286126822	0.3587765527104172	0.36648472072750604
4	180	3|5|6|9	0.7054945054945054	random	0.6882567539710397	0.7004202103157486	0.5499121857211686	0.381679	0.3865753521328847
4	181	3|5|9|10	0.7120879120879121	random	0.7026469652100901	0.7095120110568591	0.5631151431073652	0.39272764365273116	0.40153749803526545
4	182	1|2|5|10	0.6901098901098901	random	0.6848837918430788	0.6926101196997994	0.5346161853954102	0.3618653869558232	0.36396490144688964
4	183	0|3|4|6	0.6417582417582418	random	0.6310409346200869	0.6394730155668548	0.4763749331658438	0.2613602957148189	0.27051964344137713
4	184	0|2|3|5	0.6791208791208792	random	0.6672742891018176	0.6749599382984249	0.5158453348492202	0.33154930699052815	0.3397977538192243
4	185	1|2|8|10	0.676923	random	0.6780973042187759	0.6819122134423106	0.5254618234487657	0.3405374890895881	0.3479990209728495
4	186	0|5|6|8	0.6505494505494506	random	0.6395802973627955	0.6352833302973553	0.4770644339054032	0.2782047405337075	0.2904997431588202
4	187	0|2|6|9	0.6681318681318681	random	0.6706100033949163	0.6646103209668477	0.5023502456008047	0.3346049276106803	0.34565438937100706
4	188	3|5|6|9	0.7054945054945054	random	0.6882567539710397	0.7004202103157486	0.5499121857211686	0.381679	0.3865753521328847
4	189	0|5|8|10	0.6417582417582418	random	0.6315455605879438	0.6357859638057102	0.4762554502525331	0.2576172498791211	0.26688572568533064
4	190	2|5|6|9	0.7186813186813187	random	0.7067067263846949	0.7144431726169226	0.5613108355765593	0.4152898019734396	0.4211459177048785
4	191	0|1|6|8	0.6615384615384615	random	0.6489140737898502	0.6522057158679783	0.49580668881881823	0.29878199025232893	0.3043239446331993
4	192	0|5|7|9	0.5978021978021978	random	0.5900404714937391	0.5846597948251666	0.42492568663493896	0.17665835667583937	0.17417515576809778
4	193	0|3|6|8	0.6615384615384615	random	0.6465389301797584	0.6555739974925976	0.4978304697894978	0.2946813694061067	0.29888025234269716
4	194	4|7|8|9	0.7032967032967034	random	0.6963117939958012	0.7042033019027967	0.5490997369464727	0.3796397681942216	0.38836905077424666
4	195	2|3|8|10	0.6967032967032967	random	0.6885096136222397	0.6991589432134755	0.5476689622743687	0.3710260297292495	0.3811284207224918
4	196	0|4|7|9	0.6681318681318681	random	0.6672916186366287	0.6678528480231593	0.504963	0.32976264916555664	0.33522852540359843
4	197	0|1|8|9	0.6637362637362637	random	0.6527575660778846	0.6598348540107133	0.498901	0.30470106776052225	0.30922724761859155
4	198	2|3|5|10	0.7252747252747253	random	0.71862	0.726765	0.5768287259834625	0.4328797872827127	0.4395816927144995
4	199	0|3|6|8	0.6615384615384615	random	0.6465389301797584	0.6555739974925976	0.4978304697894978	0.2946813694061067	0.29888025234269716
4	200	0|2|3|8	0.6637362637362637	random	0.661532	0.6636377306334437	0.5008407643448403	0.3161537667373513	0.3240681925443167
4	201	3|5|6|8	0.7010989010989012	random	0.6809336017637709	0.6951443650094905	0.5470409117097955	0.3686629588637586	0.3740460599107699
4	202	0|1|4|9	0.6945054945054945	random	0.6844677597615189	0.6941466758079543	0.5371830813366284	0.3688592906362333	0.36935492021571925
4	203	0|1|4|6	0.6527472527472528	random	0.6534192226486765	0.6521624150830468	0.48816635650950313	0.3012349111860022	0.3088388381369721
4	204	0|5|7|9	0.5978021978021978	random	0.5900404714937391	0.5846597948251666	0.42492568663493896	0.17665835667583937	0.17417515576809778
4	205	1|4|7|9	0.6945054945054945	random	0.6932515040839304	0.6959900920078721	0.5370984776765789	0.3785126623186144	0.38186555475905665
4	206	5|7|9|10	0.6241758241758242	random	0.6239381595874719	0.6235469159568078	0.4636092673239706	0.22430377879470173	0.2379557550314514
4	207	0|1|2|10	0.6153846153846154	random	0.6157988791978442	0.6150571495092356	0.45074283598466425	0.22838995520432553	0.23305991260968945
4	208	2|4|5|10	0.6967032967032967	random	0.6844848302013359	0.6978067505312673	0.5444638608233316	0.3657502944668253	0.37044380871636146
4	209	2|4|5|9	0.676923	random	0.6651486564648919	0.6766292404495462	0.5154134874875587	0.33034642309123113	0.3318868897659574
4	210	0|2|5|10	0.6725274725274725	random	0.6600862706181855	0.6709819665189541	0.5144528781668111	0.3209697001213515	0.3219836949124458
4	211	0|4|5|8	0.6923076923076923	random	0.6845525388705731	0.6831768353630464	0.52658415708581785	0.3643904854847165	0.38417421538929725
4	212	2|4|7|9	0.6945054945054945	random	0.6905941652334575	0.6959349414798592	0.5387183160973493	0.3748085902232818	0.3774026991630658
4	213	1|6|8|10	0.6769230769230768	random	0.6746856064372369	0.678376	0.5245609815799659	0.3371229946683371	0.3457367629638717
4	214	1|5|7|8	0.6593406593406593	random	0.6480492795242591	0.657436	0.4950276464936654	0.292056	0.29891599132617824
4	215	1|2|6|10	0.6461538461538462	random	0.6380206805927567	0.640096	0.48093665563699706	0.2725872429836692	0.2816791746556082
4	216	1|3|7|8	0.6901098901098901	random	0.6767208234476343	0.6891355361990535	0.5328705317061291	0.35113878565007817	0.3543691714474839
4	217	0|3|4|7	0.6703296703296703	random	0.6615830225860382	0.6641942978955786	0.5069315613291054	0.3180635758760691	0.32847898563622013
4	218	7|8|9|10	0.6659340659340659	random	0.6671507824459725	0.6702082928496025	0.5168736129396584	0.30672538214330075	0.3157251583531097
4	219	1|2|9|10	0.6901098901098901	random	0.6838496557432096	0.6924852359707759	0.5376397594250196	0.35794637007580776	0.3626025091073045
4	220	5|6|7|9	0.6197802197802198	random	0.6071991070840193	0.6043707555679958	0.4469462194940678	0.2100153003449236	0.22205105279120702
4	221	1|2|4|9	0.698901	random	0.693821	0.7003384611135458	0.5421273475976531	0.38299914496297066	0.3844949583271143
4	222	1|3|7|9	0.7186813186813187	random	0.7141470142681088	0.718384	0.563508	0.42381037712656466	0.4296058442250859
4	223	1|5|7|8	0.6593406593406593	random	0.6480492795242591	0.657436	0.4950276464936654	0.292056	0.29891599132617824
4	224	2|7|8|9	0.7032967032967034	random	0.7016685113771837	0.7054285575507074	0.5479465052317986	0.3897020719099149	0.3964359262560222
4	225	0|4|8|9	0.6791208791208792	random	0.6713529040017118	0.6741607509447528	0.5168169426279072	0.33828197506490826	0.34641172864252046
4	226	4|7|9|10	0.6593406593406593	random	0.6500223493091881	0.6638073543803864	0.5045160112861722	0.28577444912726174	0.29140063539646544
4	227	1|5|6|8	0.7208791208791209	random	0.7098698544537093	0.7184551289579642	0.5667049256662595	0.41920971566994036	0.4239387829604451
4	228	3|6|8|10	0.6681318681318681	random	0.6516355228620316	0.6670706235086218	0.5147154287154834	0.3049650851956358	0.310698
4	229	1|5|6|10	0.7208791208791209	random	0.714597	0.7221197072380438	0.568652	0.4212602561578536	0.42400283029252134
4	230	3|4|5|10	0.7406593406593407	random	0.7317035099906474	0.7422178000922229	0.5973867877356797	0.4575934976768018	0.4665432274733435
4	231	0|4|5|10	0.6395604395604395	random	0.6381074857697058	0.6381422259410452	0.4746971403587752	0.26965404175111124	0.279401
4	232	0|6|7|10	0.6131868131868132	random	0.6017653208811086	0.6028761079230651	0.442228	0.20065419709802373	0.215549
4	233	2|3|5|9	0.7076923076923077	random	0.694908	0.7053801465615395	0.5502330061134183	0.3918964862567603	0.39615020923081495
4	234	0|4|8|10	0.6417582417582418	random	0.6482847420382138	0.6371776756309072	0.47917505149323164	0.2870286068992006	0.3017665077131904
4	235	4|5|7|9	0.6615384615384615	random	0.6608671170367153	0.6632426594066588	0.5008350274750266	0.31175151055470346	0.3173172586559319
4	236	2|4|6|10	0.676923	random	0.667236	0.6760145253794239	0.5195603448312683	0.3318857881533525	0.33865798575769457
4	237	0|1|3|8	0.6527472527472528	random	0.6456055059551994	0.6536204747795771	0.4918805997895414	0.2889449153475645	0.29084289122177964
4	238	0|1|3|10	0.6	random	0.6047227673425452	0.6006533438451974	0.43163994939488265	0.2030557899354887	0.20995261946898608
4	239	1|2|8|10	0.676923	random	0.6780973042187759	0.6819122134423106	0.5254618234487657	0.3405374890895881	0.3479990209728495
4	240	5|7|8|9	0.6021978021978023	random	0.6076632800425079	0.597663	0.4375424720961051	0.20031654123988443	0.20798857006109012
4	241	1|5|7|9	0.6527472527472528	random	0.6540508171157446	0.6531087234736023	0.4877331828104957	0.2995734419583706	0.3073983947326447
4	242	2|5|6|9	0.7186813186813187	random	0.7067067263846949	0.7144431726169226	0.5613108355765593	0.4152898019734396	0.4211459177048785
4	243	1|3|6|8	0.7076923076923077	random	0.695425	0.7008800463375024	0.5504520647389354	0.38756670052051684	0.3936176650128917
4	244	1|6|8|10	0.6769230769230768	random	0.6746856064372369	0.678376	0.5245609815799659	0.3371229946683371	0.3457367629638717
4	245	2|4|5|8	0.7252747252747253	random	0.7164507926774747	0.7215960712952088	0.5708418158114295	0.4273024323634367	0.4430057259465285
4	246	3|4|9|10	0.7428571428571429	random	0.7366058104503274	0.7441790338852062	0.6020782162494797	0.4593139463077144	0.46541429813037766
4	247	2|5|6|7	0.7120879120879121	random	0.7017624986809682	0.7079465787379028	0.5524361527498289	0.40585820621521396	0.41210092241244406
4	248	1|5|6|9	0.6945054945054945	random	0.6813396568645139	0.6870106348352004	0.5311064719296845	0.3626097465209406	0.3714230748650673
4	249	2|5|7|10	0.6835164835164835	random	0.6693343578521128	0.6832357663164771	0.5279855988300852	0.33197095565841883	0.33643708058917365
4	250	1|6|7|9	0.701099	random	0.694607	0.6992519195180992	0.5423404514131629	0.38534738577872113	0.39148153599067687
4	251	2|6|8|10	0.6593406593406593	random	0.6526050698072121	0.6601348230108289	0.5047107048503451	0.29453480366773477	0.3003656212339998
4	252	1|4|8|10	0.6923076923076923	random	0.694785	0.6983567634336718	0.5474085388455397	0.37461364039875755	0.3809266879559888
4	253	1|4|5|7	0.7120879120879121	random	0.7035621111596536	0.7113428110145213	0.5556288831577824	0.40668044844474777	0.40824308114394475
4	254	3|4|5|10	0.7406593406593407	random	0.7317035099906474	0.7422178000922229	0.5973867877356797	0.4575934976768018	0.4665432274733435
4	255	0|2|9|10	0.6879120879120879	random	0.6797189519436745	0.685749	0.5317002650083912	0.3561895533172478	0.3622643098230102
4	256	3|4|6|8	0.6923076923076923	random	0.6716060007942933	0.6890382222781659	0.5350378887325931	0.3463403150596691	0.34888508347681385
4	257	3|7|8|10	0.6879120879120879	random	0.6815623596301668	0.6914893791282177	0.5374387949998709	0.3464339280544318	0.3542139122564068
4	258	4|5|8|10	0.7230769230769231	random	0.7190025003902587	0.7219588204851178	0.5733101807406129	0.41571321455109167	0.4364714908035902
4	259	4|5|6|9	0.6835164835164835	random	0.6727339044410015	0.6794864081843519	0.5210990471970767	0.34628436087650877	0.35356139439610723
4	260	2|5|7|10	0.6835164835164835	random	0.6693343578521128	0.6832357663164771	0.5279855988300852	0.33197095565841883	0.33643708058917365
4	261	0|1|8|10	0.6593406593406593	random	0.6556444544530288	0.6563146787200886	0.49879186114106455	0.30499006179067545	0.31462820680492504
4	262	2|7|8|10	0.7186813186813187	random	0.7061149817569404	0.7216007557453471	0.5746064897596417	0.40207592725469404	0.4077610148672126
4	263	3|5|6|7	0.6901098901098901	random	0.6715307392218558	0.6805986173331845	0.526288	0.349633	0.3602705309249785
4	264	0|4|6|9	0.6681318681318681	random	0.6661366238897405	0.6687006218232419	0.5063980819986583	0.3291644226682969	0.3322518584236611
4	265	0|1|4|8	0.6835164835164835	random	0.6846783412632755	0.6854655057092262	0.5267617716926533	0.36211803085072536	0.3680338672270616
4	266	1|5|7|8	0.6593406593406593	random	0.6480492795242591	0.657436	0.4950276464936654	0.292056	0.29891599132617824
4	267	1|2|4|7	0.6857142857142857	random	0.6883775274879937	0.6864571560659006	0.5273488874377374	0.37013294549745923	0.37786609249569875
4	268	2|4|6|7	0.7032967032967032	random	0.7000436829942264	0.7037542086409245	0.5503416168142884	0.394911	0.39748276577306985
4	269	1|2|4|6	0.6901098901098901	random	0.6857436127017731	0.6894079204343055	0.5318134893746448	0.368745	0.37435175884134875
4	270	3|5|6|8	0.7010989010989012	random	0.6809336017637709	0.6951443650094905	0.5470409117097955	0.3686629588637586	0.3740460599107699
4	271	1|3|4|8	0.7208791208791209	random	0.7202124339769135	0.7225543206648803	0.5695441672860572	0.42821990546290645	0.43500282540880086
4	272	2|3|6|7	0.7142857142857143	random	0.7117889718749074	0.7117139732172676	0.5584374902931146	0.41936180830654085	0.4306689152411283
4	273	1|5|6|7	0.6813186813186813	random	0.6718232991332835	0.6757458815191176	0.5167576646173262	0.34319904488929387	0.3500632984242766
4	274	1|7|9|10	0.6593406593406593	random	0.654784	0.6616978162436372	0.5026522496453256	0.29310942056782024	0.3000886853639867
4	275	0|1|3|4	0.6593406593406593	random	0.6664763597690426	0.6596363877975044	0.49721668002061786	0.3226963997175804	0.33711389234660316
4	276	2|3|6|7	0.7142857142857143	random	0.7117889718749074	0.7117139732172676	0.5584374902931146	0.41936180830654085	0.4306689152411283
4	277	1|2|4|5	0.7010989010989012	random	0.6905911745818578	0.69958	0.5433176743663722	0.3831214799854337	0.38808452613730554
4	278	0|4|6|8	0.6747252747252748	random	0.6666332288610864	0.6739901218363189	0.5140253526028675	0.33168670589599886	0.33421571313440945
4	279	1|3|7|8	0.6901098901098901	random	0.6767208234476343	0.6891355361990535	0.5328705317061291	0.35113878565007817	0.3543691714474839
4	280	1|3|5|6	0.7098901098901099	random	0.6974037942999145	0.7064246544591476	0.5512243938579723	0.39887720680315775	0.40251553583052113
4	281	1|3|5|6	0.7098901098901099	random	0.6974037942999145	0.7064246544591476	0.5512243938579723	0.39887720680315775	0.40251553583052113
4	282	1|5|8|10	0.6747252747252748	random	0.6689574804457746	0.6771870193427736	0.5192672212726509	0.3243441003306461	0.33538913005942533
4	283	0|3|5|7	0.6637362637362637	random	0.6504423776824514	0.6546951268991847	0.4940544189417789	0.30297111894202583	0.3125462947898122
4	284	0|1|7|10	0.6835164835164835	random	0.6821982211517096	0.6821972597038619	0.5213082539763212	0.3563130328296644	0.3654731750618052
4	285	1|3|5|8	0.6857142857142857	random	0.6643362386351366	0.6794479076122062	0.5227214346921374	0.33198592189982373	0.337954
4	286	1|3|6|7	0.7098901098901099	random	0.7023533073412151	0.7033902018061111	0.5521524395425494	0.4032983887682372	0.41159702512884117
4	287	1|4|9|10	0.6989010989010989	random	0.6914174220408574	0.7014692521512714	0.548227	0.3727475174704455	0.37713889049448246
4	288	2|3|6|7	0.7142857142857143	random	0.7117889718749074	0.7117139732172676	0.5584374902931146	0.41936180830654085	0.4306689152411283
4	289	0|2|3|8	0.6637362637362637	random	0.661532	0.6636377306334437	0.5008407643448403	0.3161537667373513	0.3240681925443167
4	290	0|2|6|9	0.6681318681318681	random	0.6706100033949163	0.6646103209668477	0.5023502456008047	0.3346049276106803	0.34565438937100706
4	291	1|2|3|4	0.6615384615384615	random	0.6637893371197017	0.6589851724460922	0.49699629325441214	0.3191330262778074	0.3347314137775843
4	292	0|2|6|10	0.6065934065934065	random	0.6070732928173295	0.6011680985540326	0.4369845630519212	0.20829212321539056	0.2142595341968291
4	293	0|1|7|10	0.6835164835164835	random	0.6821982211517096	0.6821972597038619	0.5213082539763212	0.3563130328296644	0.3654731750618052
4	294	0|5|6|9	0.610989	random	0.6000035779005612	0.5987048007482912	0.43569259882181915	0.20050397157309593	0.213151
4	295	2|3|6|8	0.6901098901098901	random	0.6720450376138172	0.6816057636580063	0.5283316249206518	0.34551400929682496	0.3568548906064598
4	296	0|2|5|10	0.6725274725274725	random	0.6600862706181855	0.6709819665189541	0.5144528781668111	0.3209697001213515	0.3219836949124458
4	297	1|2|3|6	0.6593406593406593	random	0.6578442888194629	0.6541284674211367	0.4931844048919094	0.30977842912297326	0.32238166348845426
4	298	1|2|5|9	0.676923	random	0.6716790321929694	0.6773308226770542	0.5174256886834578	0.34021878685201173	0.34182636199518934
4	299	1|2|3|5	0.6879120879120879	random	0.6784452912921703	0.6862769729797856	0.5262001159598758	0.35680551675985195	0.36174820143692854
4	300	4|6|7|8	0.6945054945054945	random	0.685703	0.695045	0.5416651781991831	0.3691575428622551	0.3721086856070664
4	301	0|2|3|10	0.567033	random	0.5795064904888584	0.5663104915017073	0.39921533378770235	0.15582179209716052	0.16079876835520346
5	0	1|3|4|6|7	0.764103	MASS	0.7675668254707702	0.7645611914815503	0.6213402306944659	0.5240952337663864	0.53282
5	1	1|4|5|7|9	0.6871794871794872	entropy	0.6790133194272022	0.6864571682184328	0.5274387234369422	0.3541099990754769	0.3572462192252127
5	2	2|3|7|9|10	0.7487179487179487	random	0.737658	0.7484874765429512	0.6053323222667865	0.46637052184540523	0.4753888954669478
5	3	2|4|5|6|7	0.7051282051282052	random	0.6960075154893232	0.7032917147722624	0.5479745850511683	0.3932811441577211	0.39522168507405037
5	4	1|3|7|8|9	0.7102564102564102	random	0.6962196526670211	0.7090658609565383	0.5552075237920497	0.3894573883422886	0.39700129019933067
5	5	2|3|7|9|10	0.7487179487179487	random	0.737658	0.7484874765429512	0.6053323222667865	0.46637052184540523	0.4753888954669478
5	6	1|2|6|7|8	0.7128205128205128	random	0.7090924205020548	0.7084873349612516	0.5552230318603326	0.4113684936247742	0.42356683554061264
5	7	0|5|6|7|10	0.6	random	0.585101	0.5878938105927785	0.43056566551551145	0.16881565163949008	0.18095908084880757
5	8	1|3|4|8|9	0.717949	random	0.7095200234735118	0.7200336796540893	0.5694446242579411	0.4120656665053813	0.41447017614562226
5	9	0|2|3|4|10	0.5615384615384615	random	0.5746303134365247	0.5661481675147928	0.3991468619783087	0.14007125542615784	0.14643735339835084
5	10	1|3|4|7|8	0.7282051282051282	random	0.7206484465990989	0.7297356022975096	0.5792985592731108	0.4352315558590736	0.4380622966397405
5	11	0|3|5|8|10	0.6692307692307693	random	0.6468214601935532	0.6544899031952394	0.5017466348028841	0.2955570802274323	0.3099491401457032
5	12	3|4|6|8|9	0.6743589743589744	random	0.6600411157867353	0.675195	0.517309	0.31876338692881645	0.3206607057238808
5	13	1|2|4|6|9	0.7333333333333334	random	0.7316490898493131	0.7333421809031897	0.5838112116837191	0.45788127763319797	0.4625068113706949
5	14	1|5|7|8|10	0.6948717948717948	random	0.6776033243486074	0.6980099854217501	0.5448755485616332	0.34164601432821157	0.3488931588276355
5	15	0|3|4|8|9	0.6410256410256411	random	0.6253722383112348	0.6360907591639988	0.47520342123880965	0.248391	0.25444373690834104
5	16	0|1|2|5|10	0.6717948717948717	random	0.6662997505073874	0.6725330146785782	0.5118115347680554	0.33063270698361075	0.3316720915789479
5	17	1|5|6|7|8	0.7282051282051282	random	0.718543	0.7268431391493957	0.5753486254688939	0.43574026279422295	0.43930060983017666
5	18	0|3|5|7|9	0.6487179487179487	random	0.639852	0.6394591787938174	0.47784682155933944	0.28001779225513845	0.29028037345724134
5	19	0|3|4|5|9	0.6743589743589744	random	0.667494	0.6691564728215362	0.5091787689544086	0.328609	0.33989429257846004
5	20	3|6|7|8|9	0.6846153846153846	random	0.6664634623675467	0.6832953410709673	0.5262938544151502	0.33240424068163504	0.3338664367551839
5	21	0|1|4|5|10	0.6692307692307693	random	0.6542776569835393	0.6680618420144618	0.509402	0.30846046842837377	0.30924951459876804
5	22	1|5|6|7|9	0.6871794871794872	random	0.6772509994945015	0.6818778798699476	0.5236351708422258	0.3523205389627163	0.3632057534136975
5	23	0|1|2|6|9	0.6743589743589743	random	0.6712377546434093	0.6696059084241949	0.5092774892554239	0.3388814660345002	0.3487822955657162
5	24	0|5|7|8|9	0.5769230769230769	random	0.5779048755598262	0.5682423074331181	0.40621132710036595	0.1503501993775944	0.15222546872571285
5	25	0|2|6|7|8	0.6615384615384615	random	0.6602140244219694	0.6589689119007793	0.4957988789881677	0.3169351044015857	0.32312418549796695
5	26	0|2|6|7|8	0.6615384615384615	random	0.6602140244219694	0.6589689119007793	0.4957988789881677	0.3169351044015857	0.32312418549796695
5	27	1|3|4|7|10	0.7435897435897436	random	0.7391200330787113	0.7462594590356971	0.6009746747853434	0.4675010727155899	0.4715409374784822
5	28	2|4|6|7|8	0.7282051282051282	random	0.7216865470032898	0.7288590379365625	0.5850834098177191	0.439673	0.4430651934540595
5	29	0|3|5|6|7	0.6717948717948719	random	0.6592604794559601	0.6627373096217011	0.5033087602910392	0.32122452469733476	0.3333498768402417
5	30	1|3|5|6|7	0.7230769230769231	random	0.7124400184273398	0.7185136260773268	0.5650710518759531	0.4287576940159114	0.43524600479177517
5	31	1|4|6|8|10	0.7	random	0.6946366601122699	0.7027754826853431	0.5547875347770191	0.3815016960104559	0.38676161321414465
5	32	6|7|8|9|10	0.6871794871794872	random	0.667818	0.6892515747633432	0.5377601753191678	0.3157839861124414	0.3250969315255964
5	33	1|2|3|4|5	0.7	random	0.6972395725688677	0.7003577617291811	0.5428190796157087	0.38793328252734405	0.39495786927869675
5	34	2|6|7|9|10	0.7230769230769231	random	0.7085511166969329	0.7210680087432664	0.5769098792372448	0.41199993269547625	0.4190273040841432
5	35	1|2|6|7|8	0.7128205128205128	random	0.7090924205020548	0.7084873349612516	0.5552230318603326	0.4113684936247742	0.42356683554061264
5	36	2|3|5|6|9	0.7358974358974358	random	0.7240759562549376	0.733317	0.5829277359223157	0.4527283471823837	0.45567862741682286
5	37	2|4|6|7|10	0.6948717948717948	random	0.6867217132349164	0.6960302487402252	0.5452407664019369	0.36485074981542537	0.3695457635775921
5	38	4|5|6|7|9	0.6641025641025641	random	0.6517376573555027	0.6614723867228401	0.5051282527256917	0.30516696401408416	0.3095902024267187
5	39	3|5|7|8|10	0.6974358974358974	random	0.6692161309923911	0.6938743937846762	0.5476175901608631	0.3273370213157929	0.3353481743134693
5	40	3|7|8|9|10	0.717949	random	0.7108263841935242	0.72319742351573435	0.5780845000963971	0.39356291695065265	0.4014442686801057
5	41	1|3|5|6|9	0.7128205128205128	random	0.699851	0.7077228389146943	0.5534189902156892	0.40313301173772603	0.40976418415645877
5	42	2|4|5|7|9	0.6974358974358974	random	0.693513	0.6973573386445076	0.5391483143347314	0.38141074149026927	0.3875967952593387
5	43	0|2|3|8|10	0.6512820512820513	random	0.6459097362202849	0.6485743634849779	0.4918985622830385	0.2946216704837227	0.30275094615546294
5	44	0|1|2|6|8	0.6538461538461539	random	0.6546370414904942	0.6515396834772432	0.4905889987957679	0.30323464445862414	0.3094986543288587
5	45	2|5|6|7|9	0.7051282051282051	random	0.6996768483018635	0.7036414167405225	0.5485079376993078	0.3953273344956817	0.3991935345052832
5	46	5|6|7|8|9	0.641026	random	0.6298275288376219	0.635835	0.47593582809498436	0.25272215561224276	0.26320392919459157
5	47	0|3|4|5|9	0.6743589743589744	random	0.667494	0.6691564728215362	0.5091787689544086	0.328609	0.33989429257846004
5	48	1|4|6|7|10	0.7128205128205128	random	0.7047381837395518	0.7127218696988266	0.5612694779008565	0.39989191813007824	0.40710614612030743
5	49	2|3|4|6|8	0.6948717948717948	random	0.6887035733145573	0.6953298525598531	0.5409502447319571	0.3702718734001936	0.3773762999848412
5	50	2|6|7|8|9	0.7230769230769231	random	0.709777	0.721316	0.570333	0.41738668361144204	0.42232624861689827
5	51	1|2|4|8|10	0.6564102564102564	random	0.6541380740628804	0.6602527778734675	0.5036425418782253	0.2965543774334403	0.3069758216671302
5	52	0|5|6|7|8	0.6487179487179487	random	0.6396230201086294	0.6332359461953515	0.4746584570352574	0.28018361400580377	0.28896638151769966
5	53	0|1|2|6|8	0.6538461538461539	random	0.6546370414904942	0.6515396834772432	0.4905889987957679	0.30323464445862414	0.3094986543288587
5	54	2|3|4|7|9	0.7333333333333334	random	0.7319342200837762	0.7347581717914314	0.5841779012321066	0.45509298700398804	0.46020614718258845
5	55	0|2|4|6|9	0.676923	random	0.672166	0.6771000615858606	0.5172487147512109	0.3401657777107595	0.34361882679070405
5	56	3|5|6|7|9	0.6743589743589744	random	0.6670551658635681	0.6726564623304396	0.5162260985249475	0.3323816708293889	0.335403
5	57	2|5|7|8|10	0.7230769230769231	random	0.6951130088827769	0.7208904305099599	0.5755722108600632	0.3833612364274826	0.3910213201102743
5	58	0|2|4|7|10	0.6564102564102564	random	0.6506751044464044	0.6555732405159632	0.5002979611501395	0.2989087497996991	0.30214726426107885
5	59	2|3|4|8|9	0.7076923076923077	random	0.6988198418076467	0.7088828379203308	0.553829	0.3888455388832279	0.39580876763441775
5	60	1|4|6|7|8	0.7358974358974358	random	0.7278271337160842	0.7344620488207971	0.5858044958760413	0.4528220633422166	0.4578022765766983
5	61	0|3|5|7|9	0.6487179487179487	random	0.639852	0.6394591787938174	0.47784682155933944	0.28001779225513845	0.29028037345724134
5	62	1|2|7|9|10	0.6974358974358974	random	0.6873530066221166	0.6985831602263866	0.5462520715088776	0.3636891162255405	0.37027652059872557
5	63	4|5|6|8|9	0.7076923076923077	random	0.6922885308931246	0.7058385407843206	0.5512290656539471	0.3831161334103136	0.3894800428503394
5	64	0|4|8|9|10	0.6846153846153846	random	0.680091	0.6852518851316003	0.5294502345360829	0.3473355221131784	0.3540540482558132
5	65	0|1|4|5|6	0.6692307692307692	random	0.6677134530775901	0.6680899691845974	0.5051145670652837	0.3292774269209666	0.33695359905697164
5	66	0|1|2|4|5	0.6717948717948717	random	0.6642248807307582	0.6731856376220814	0.5131071598942982	0.32447009271412763	0.32872158456389394
5	67	0|3|4|6|10	0.6102564102564102	random	0.6056771176330563	0.6128075735936211	0.447108	0.2084063118272656	0.21020103458785439
5	68	5|7|8|9|10	0.6435897435897436	random	0.637021	0.6428837464548063	0.4924568990578042	0.23709143094447724	0.25380665654018364
5	69	0|1|2|6|10	0.6025641025641025	random	0.6124113368635636	0.5989499519082799	0.43257395664196957	0.21764534397619772	0.22841492211834755
5	70	0|2|4|7|10	0.6564102564102564	random	0.6506751044464044	0.6555732405159632	0.5002979611501395	0.2989087497996991	0.30214726426107885
5	71	0|3|5|7|8	0.6512820512820513	random	0.6364427641634398	0.6410930282764159	0.48191743230307393	0.2738513673705312	0.2819985233950347
5	72	0|2|5|6|9	0.6820512820512821	random	0.6815145677035921	0.6803416411850777	0.5188421198233334	0.3590107762074467	0.3637898526272861
5	73	3|4|5|6|7	0.7205128205128205	random	0.7162631786585315	0.7202924720863332	0.566967	0.4308080865748405	0.4346939567624466
5	74	1|3|5|7|9	0.6974358974358974	random	0.6893745954052369	0.6953066137727113	0.5375737718286224	0.3767522581652713	0.38197724354453194
5	75	0|1|3|5|7	0.6666666666666666	random	0.6561432080778016	0.6633618900051649	0.5001436380222242	0.3143196812799401	0.31866561162300905
5	76	1|5|6|7|9	0.6871794871794872	random	0.6772509994945015	0.6818778798699476	0.5236351708422258	0.3523205389627163	0.3632057534136975
5	77	0|1|5|6|8	0.6897435897435897	random	0.6775465695963874	0.6833494120550726	0.5241501532182793	0.35959005065520544	0.3670872819180141
5	78	1|3|4|5|10	0.7307692307692307	random	0.7212163999328322	0.7310301445091939	0.5808838013257464	0.43671843192057735	0.44538564329205205
5	79	3|4|5|9|10	0.7692307692307692	random	0.7571692135889009	0.7688563558075033	0.6324996028487931	0.5044578974310739	0.5153921490548989
5	80	1|2|3|5|7	0.6948717948717948	random	0.6873043973600603	0.6925193694290196	0.5326867069529813	0.3749581968839793	0.38097743692315894
5	81	1|5|6|7|9	0.6871794871794872	random	0.6772509994945015	0.6818778798699476	0.5236351708422258	0.3523205389627163	0.3632057534136975
5	82	1|3|5|7|9	0.6974358974358974	random	0.6893745954052369	0.6953066137727113	0.5375737718286224	0.3767522581652713	0.38197724354453194
5	83	1|6|8|9|10	0.717949	random	0.7027219095946562	0.7177496545860408	0.5682815346501615	0.38840132480163236	0.4002980410502484
5	84	0|1|6|8|9	0.6384615384615384	random	0.6261488682568236	0.6286791058927027	0.4663177694549602	0.2525028544764872	0.2609517128267212
5	85	0|3|4|5|9	0.6743589743589744	random	0.667494	0.6691564728215362	0.5091787689544086	0.328609	0.33989429257846004
5	86	0|1|3|6|9	0.6641025641025641	random	0.6535824832461903	0.663959	0.5026049622249739	0.3065488274876191	0.3074301608540393
5	87	0|1|2|7|10	0.676923	random	0.6801737540971401	0.6747361719721584	0.5199969729765579	0.35405832350096844	0.3655202200588971
5	88	0|5|7|8|10	0.6410256410256411	random	0.6293649984819388	0.6374352413430743	0.4786328498623698	0.25561338317056176	0.2587979500485456
5	89	2|3|6|8|10	0.6846153846153846	random	0.6693934523630517	0.6809199107493843	0.5350206025637755	0.33959691214559057	0.34780306467256955
5	90	0|3|4|6|9	0.6564102564102564	random	0.6510094404283787	0.6573444668318301	0.4946422068791043	0.2983947135379683	0.30069639746981514
5	91	1|3|6|8|9	0.6897435897435897	random	0.6731346612324873	0.6842637316140143	0.531059	0.3446180928362468	0.3475282678611512
5	92	0|2|6|7|9	0.6897435897435897	random	0.6924424521486945	0.6874721868139232	0.529265	0.37909921252294454	0.38546321183736076
5	93	1|2|3|6|10	0.6256410256410256	random	0.6308840008549308	0.6241226414128161	0.45850370234527804	0.25088115449775333	0.2641579931470209
5	94	0|1|3|4|7	0.7153846153846154	random	0.714957	0.7178422157901402	0.5636351623632647	0.4196999141455952	0.4247960144728586
5	95	4|5|8|9|10	0.6897435897435897	random	0.6826950195537151	0.6942175825061128	0.5422874488426962	0.3305467091026868	0.3467774334603943
5	96	3|5|6|7|9	0.6743589743589744	random	0.6670551658635681	0.6726564623304396	0.5162260985249475	0.3323816708293889	0.335403
5	97	1|4|7|8|9	0.7153846153846154	random	0.7020833093211959	0.7161418664150196	0.5638629822791374	0.3995288247814265	0.4007859805426638
5	98	0|1|2|7|9	0.6692307692307692	random	0.6721215162630615	0.6687685929791145	0.5061835086684355	0.33758636646915613	0.34415210236310384
5	99	1|4|5|9|10	0.6846153846153846	random	0.6621951606926093	0.6833732607652826	0.531547	0.3185319006856386	0.3207368852873344
5	100	0|6|7|8|9	0.6153846153846154	random	0.6037168546159521	0.6088418032494924	0.4445561291311619	0.20750828011832048	0.21004484620800415
5	101	0|1|5|6|9	0.6538461538461539	random	0.6468755045315303	0.6466566753443113	0.48351540728439607	0.2940414760006338	0.30283122696080533
5	102	0|4|5|8|10	0.7128205128205128	random	0.7078505328192157	0.7083287443501864	0.5564982878433693	0.4046130535614393	0.4214329457662476
5	103	1|4|5|6|10	0.7	random	0.6828598768612448	0.6973027239506454	0.543965	0.3624088600010225	0.36660843499193274
5	104	1|2|3|5|9	0.7205128205128205	random	0.7121065501771999	0.720006	0.5663064127333652	0.42410459744521356	0.42516281404343076
5	105	3|4|5|6|10	0.7230769230769231	random	0.7160008434210491	0.7258774042783529	0.5787321394524534	0.4256926326436302	0.4282184244654405
5	106	0|3|6|9|10	0.7102564102564103	random	0.698306	0.7092571062879662	0.5606559441495904	0.39649332387494146	0.39727750348125135
5	107	1|2|6|8|9	0.676923	random	0.6727250463614467	0.6747472822191936	0.5167436750786573	0.3364026845183003	0.34272409500058293
5	108	0|1|4|8|10	0.658974	random	0.6630945461188428	0.6617263459337694	0.5068310514472029	0.32181543068052193	0.32438490157055827
5	109	3|4|6|8|10	0.6897435897435897	random	0.6784988449143412	0.6934930148638393	0.5426643832811737	0.3497363324167138	0.35428534246026533
5	110	0|4|6|7|9	0.6666666666666666	random	0.664932	0.6670084542740246	0.5040125904567518	0.32738079031783124	0.33003819032061027
5	111	1|6|7|8|9	0.6846153846153846	random	0.6703913007084207	0.6810584907496584	0.5231224826444991	0.3361172037593503	0.3474978046896915
5	112	0|1|4|7|9	0.6564102564102564	random	0.6604381809101372	0.6580152891244403	0.49341777655087066	0.31402501491885304	0.3189940438783247
5	113	2|3|8|9|10	0.735897	random	0.7202317169879902	0.7378648231496695	0.5947893786764826	0.4248501422535391	0.43257726101826505
5	114	0|3|5|6|10	0.7102564102564103	random	0.6998756689590752	0.7093558024134371	0.5622091576464544	0.4000806361196447	0.40153304804529755
5	115	0|1|4|6|8	0.7230769230769231	random	0.7183662035250911	0.7235204093554931	0.5721378581812123	0.4334667981005527	0.43729030224845333
5	116	1|2|3|4|8	0.6974358974358974	random	0.6971603111653334	0.699877	0.5424152554780215	0.3801936735274785	0.38768421958823274
5	117	1|2|7|8|9	0.7205128205128205	random	0.71244	0.7205145433184317	0.5669964659623085	0.418312	0.4258906862766113
5	118	0|1|3|7|10	0.7076923076923077	random	0.703143	0.7084454671211767	0.5546267579558638	0.4016419633240702	0.40398413284594326
5	119	0|2|5|6|7	0.658974	random	0.6504213596860655	0.6539130818652521	0.49106016816612463	0.30098953440783494	0.3063076563653269
5	120	0|6|8|9|10	0.6666666666666666	random	0.6540699237148071	0.662091	0.5049266104695308	0.3004280174859125	0.3108055164728254
5	121	5|6|8|9|10	0.658974	random	0.6181293738573487	0.6519160953559929	0.5042841293071149	0.2290441089878907	0.24573851807378772
5	122	1|3|5|9|10	0.7564102564102564	random	0.7425669802333889	0.7559372079945401	0.6130963665110899	0.4795752202287396	0.4856118096596413
5	123	1|3|4|7|8	0.7282051282051282	random	0.7206484465990989	0.7297356022975096	0.5792985592731108	0.4352315558590736	0.4380622966397405
5	124	1|2|4|6|9	0.7333333333333334	random	0.7316490898493131	0.7333421809031897	0.5838112116837191	0.45788127763319797	0.4625068113706949
5	125	1|2|3|5|10	0.7205128205128205	random	0.7173015603925595	0.7220612449219904	0.5697367461779592	0.4254749421968711	0.4315493010627226
5	126	2|4|5|7|9	0.6974358974358974	random	0.693513	0.6973573386445076	0.5391483143347314	0.38141074149026927	0.3875967952593387
5	127	0|5|7|8|9	0.5769230769230769	random	0.5779048755598262	0.5682423074331181	0.40621132710036595	0.1503501993775944	0.15222546872571285
5	128	0|5|6|7|10	0.6	random	0.585101	0.5878938105927785	0.43056566551551145	0.16881565163949008	0.18095908084880757
5	129	4|5|6|9|10	0.6564102564102564	random	0.6384269972698603	0.6577756808924301	0.5002043581109412	0.269536	0.2709910816210027
5	130	0|4|6|7|9	0.6666666666666666	random	0.664932	0.6670084542740246	0.5040125904567518	0.32738079031783124	0.33003819032061027
5	131	1|2|4|5|10	0.7102564102564103	random	0.7005135692597843	0.7121621114791724	0.5595281607564646	0.39661268787196513	0.39834694996625797
5	132	1|3|4|5|8	0.7487179487179487	random	0.7324884651228821	0.7461618006428665	0.6005687975733708	0.46686489846713863	0.4743725620587059
5	133	2|4|7|8|9	0.7333333333333334	random	0.7235398943310515	0.7325041542121504	0.5830485709214926	0.4385192996444389	0.4502646285651532
5	134	1|2|3|5|9	0.7205128205128205	random	0.7121065501771999	0.720006	0.5663064127333652	0.42410459744521356	0.42516281404343076
5	135	3|5|8|9|10	0.7076923076923076	random	0.6947471630610883	0.709458	0.5670868522079697	0.37193535433491887	0.3781456714850824
5	136	2|3|6|7|9	0.7410256410256411	random	0.7431404456870742	0.7393141264091605	0.589562	0.47535943175890516	0.48748922599493927
5	137	0|2|5|7|10	0.6512820512820513	random	0.639094	0.6478078507291801	0.4904208137305588	0.27771783718865795	0.2814492127974835
5	138	0|4|7|8|10	0.6948717948717948	random	0.6845945858027984	0.6925774975152855	0.5413549355931933	0.36334088114665697	0.37356483139481245
5	139	4|5|7|9|10	0.6256410256410256	random	0.6186616727798816	0.6299253063039182	0.47111691922003457	0.2150676716560137	0.22465177397915692
5	140	0|4|5|7|10	0.6076923076923076	random	0.6010534298787347	0.6074388335800212	0.44341645899937693	0.1958186818935863	0.19911537353733655
5	141	0|1|4|9|10	0.6743589743589744	random	0.6730308375295159	0.6757222806897419	0.5187676477487555	0.33909247509863233	0.3434182042265845
5	142	0|2|3|7|8	0.6282051282051282	random	0.6294439385904006	0.6298844166161239	0.4644884292834082	0.2539649622693857	0.25855875984962456
5	143	1|2|5|6|8	0.7230769230769231	random	0.7124710109071178	0.7211637495465156	0.5687355846263058	0.4265930698528355	0.42803192891132985
5	144	1|5|7|9|10	0.658974	random	0.6584687021288723	0.6635708261814988	0.5037455297034514	0.2910473225384805	0.30251795003101584
5	145	2|3|4|8|9	0.7076923076923077	random	0.6988198418076467	0.7088828379203308	0.553829	0.3888455388832279	0.39580876763441775
5	146	0|1|4|6|8	0.7230769230769231	random	0.7183662035250911	0.7235204093554931	0.5721378581812123	0.4334667981005527	0.43729030224845333
5	147	3|7|8|9|10	0.717949	random	0.7108263841935242	0.72319742351573435	0.5780845000963971	0.39356291695065265	0.4014442686801057
5	148	1|2|3|5|9	0.7205128205128205	random	0.7121065501771999	0.720006	0.5663064127333652	0.42410459744521356	0.42516281404343076
5	149	1|2|5|6|8	0.7230769230769231	random	0.7124710109071178	0.7211637495465156	0.5687355846263058	0.4265930698528355	0.42803192891132985
5	150	2|3|4|7|8	0.735897	random	0.7340185070704969	0.7382705715969458	0.5886179121882724	0.4552800678131055	0.46108969255976784
5	151	0|1|3|9|10	0.6846153846153846	random	0.6793446106124064	0.6839113335460757	0.5313102063244328	0.35665648795340527	0.3641485177490962
5	152	1|4|6|9|10	0.7	random	0.6963858252790546	0.7003653246682096	0.5496223635248968	0.38084247320917913	0.38796007251915715
5	153	2|3|4|6|7	0.735897	random	0.7373641816083106	0.73544	0.585945	0.4644692645436908	0.47664306605745776
5	154	1|2|4|5|10	0.7102564102564103	random	0.7005135692597843	0.7121621114791724	0.5595281607564646	0.39661268787196513	0.39834694996625797
5	155	2|5|7|8|10	0.7230769230769231	random	0.6951130088827769	0.7208904305099599	0.5755722108600632	0.3833612364274826	0.3910213201102743
5	156	1|3|4|5|9	0.7051282051282052	random	0.6949762522246142	0.7041030542011515	0.5482993020498039	0.38913630808070854	0.3920051468743495
5	157	3|6|7|9|10	0.7564102564102564	random	0.7431124818577649	0.7567741241131465	0.6144004493408325	0.48090989775441056	0.4824081428964863
5	158	2|3|5|6|9	0.7358974358974358	random	0.7240759562549376	0.733317	0.5829277359223157	0.4527283471823837	0.45567862741682286
5	159	1|2|5|6|10	0.6820512820512821	random	0.674674	0.6825024405793637	0.5232452462382751	0.3452649809265859	0.34905069302282876
5	160	0|2|3|4|6	0.6205128205128205	random	0.6178924863856415	0.6264058137745381	0.46268809077332634	0.22831323342481175	0.2377480983790895
5	161	0|2|3|8|9	0.676923	random	0.6695861988412842	0.6752750961302016	0.5134335868047174	0.336383	0.3428756157075425
5	162	0|1|3|5|8	0.6564102564102564	random	0.6399704299979492	0.6474849067682168	0.48826567730210835	0.2811326480544615	0.28801026882365355
5	163	0|2|6|9|10	0.6717948717948719	random	0.6686989824578298	0.6705640572651937	0.5101237894759896	0.3309398643758616	0.3378832957118717
5	164	3|5|6|8|9	0.7025641025641026	random	0.6827790954559247	0.6994921902773794	0.5479299550352182	0.36938847972146993	0.37309568786012426
5	165	0|5|6|8|10	0.6564102564102564	random	0.6381726930766621	0.6425308691716609	0.4863138298444139	0.2760404255616601	0.28977105538666836
5	166	0|2|5|6|9	0.6820512820512821	random	0.6815145677035921	0.6803416411850777	0.5188421198233334	0.3590107762074467	0.3637898526272861
5	167	1|3|5|6|9	0.7128205128205128	random	0.699851	0.7077228389146943	0.5534189902156892	0.40313301173772603	0.40976418415645877
5	168	0|6|7|8|10	0.6974358974358974	random	0.6884915052758762	0.6916695938853858	0.5389182075114152	0.37132766432648023	0.3793112526838305
5	169	3|5|6|7|8	0.6871794871794872	random	0.6648487592811189	0.6790071047092391	0.5268030422625756	0.33552891792607376	0.34328434941621844
5	170	2|3|4|6|8	0.6948717948717948	random	0.6887035733145573	0.6953298525598531	0.5409502447319571	0.3702718734001936	0.3773762999848412
5	171	0|4|7|8|9	0.6820512820512821	random	0.6776442544869075	0.6799527763106887	0.5191094211562811	0.3502424496095938	0.35880355000292863
5	172	1|7|8|9|10	0.6615384615384615	random	0.6429568822989875	0.6654034691703632	0.5123276876510748	0.26766903340271353	0.27598119996326814
5	173	0|2|3|5|8	0.6923076923076923	random	0.6808853158632409	0.6873442469794283	0.5310729836495811	0.36132382688715114	0.3743568838816825
5	174	0|3|6|8|10	0.6564102564102564	random	0.6425103152203413	0.6494078257310124	0.49873556537055186	0.29323918746591937	0.2985006382532543
5	175	1|2|5|6|10	0.6820512820512821	random	0.674674	0.6825024405793637	0.5232452462382751	0.3452649809265859	0.34905069302282876
5	176	0|1|4|8|9	0.6487179487179487	random	0.6423630339749807	0.6502698631119344	0.4887055082863099	0.2825188301221397	0.2834360720972223
5	177	1|4|5|6|7	0.717949	random	0.7114206319248949	0.7152424837385543	0.5604713359717506	0.4220620339931567	0.4287208245986453
5	178	0|1|4|5|7	0.6794871794871795	random	0.6725552730430779	0.6782853018653616	0.5172045914602476	0.34381292969071403	0.3465116989975663
5	179	0|4|5|7|9	0.6256410256410256	random	0.625619	0.6254290603029766	0.4595542740568667	0.24659737011571958	0.25041909906911985
5	180	0|1|2|4|10	0.6205128205128205	random	0.6263001966377937	0.6211895046043744	0.4544112482396692	0.24460591860594233	0.25500091759991117
5	181	2|4|5|8|10	0.735897	random	0.7245837640555728	0.7339157606883695	0.5897732817013485	0.4306489445304452	0.4498737711520724
5	182	0|2|5|9|10	0.6487179487179487	random	0.6409586553054698	0.6495192824604589	0.49108635734753997	0.27857391721548197	0.2800859977360285
5	183	0|4|5|6|8	0.6871794871794872	random	0.6763822120906052	0.6788402329341336	0.5207050352697287	0.35308690831596057	0.36476608074840217
5	184	2|4|6|7|9	0.7358974358974358	random	0.7356878436497071	0.7351012554526227	0.5885626323283872	0.4623792912320354	0.4682546848706709
5	185	1|2|6|8|10	0.6564102564102564	random	0.6505343692452286	0.655979	0.49728807134188613	0.2916998116136276	0.3006033743710084
5	186	0|1|6|7|8	0.6435897435897436	random	0.6351923971169495	0.6372199120551744	0.47678232891689226	0.27000487863380795	0.2733216980203425
5	187	2|3|4|7|8	0.735897	random	0.7340185070704969	0.7382705715969458	0.5886179121882724	0.4552800678131055	0.46108969255976784
5	188	0|1|3|4|7	0.7153846153846154	random	0.714957	0.7178422157901402	0.5636351623632647	0.4196999141455952	0.4247960144728586
5	189	5|7|8|9|10	0.6435897435897436	random	0.637021	0.6428837464548063	0.4924568990578042	0.23709143094447724	0.25380665654018364
5	190	1|2|5|6|10	0.6820512820512821	random	0.674674	0.6825024405793637	0.5232452462382751	0.3452649809265859	0.34905069302282876
5	191	1|2|6|7|10	0.7025641025641025	random	0.7014327993273229	0.7002992293412239	0.5465770031453249	0.3900185760121489	0.4042988875512154
5	192	1|2|3|4|7	0.7000000000000001	random	0.7017230815572759	0.7021375169971099	0.5446942311216446	0.3939152170097086	0.40114041236599357
5	193	1|3|5|8|10	0.7128205128205128	random	0.6914689083134766	0.7105102215362805	0.5620851740897967	0.37534069711393925	0.38544186337700287
5	194	2|5|7|8|9	0.7	random	0.6889408217055275	0.6991696042135134	0.5442089902858631	0.37140090125137454	0.3783583147601161
5	195	0|4|6|8|9	0.6769230769230768	random	0.6711154203597219	0.6768905804548306	0.5185289223650728	0.3400485932996805	0.34163896174291586
5	196	4|7|8|9|10	0.7153846153846154	random	0.6909297056871427	0.7176435738689829	0.5722038262525344	0.360983	0.3691030607885708
5	197	1|5|6|8|9	0.7051282051282051	random	0.6848787670928367	0.7003156899116421	0.5464682681551312	0.3705909850839321	0.37566024770994383
5	198	1|2|3|8|10	0.7307692307692307	random	0.7182774073926492	0.7340839632978943	0.5900001045503596	0.4312933925489975	0.43754218752669793
5	199	3|5|6|9|10	0.735897	random	0.7147290993320405	0.7330609468456019	0.5960719615855913	0.4365319747163542	0.4447719473845498
5	200	0|4|8|9|10	0.6846153846153846	random	0.680091	0.6852518851316003	0.5294502345360829	0.3473355221131784	0.3540540482558132
5	201	0|3|5|8|10	0.6692307692307693	random	0.6468214601935532	0.6544899031952394	0.5017466348028841	0.2955570802274323	0.3099491401457032
5	202	1|2|5|6|8	0.7230769230769231	random	0.7124710109071178	0.7211637495465156	0.5687355846263058	0.4265930698528355	0.42803192891132985
5	203	0|2|4|8|10	0.6641025641025641	random	0.6683831629215757	0.6632001762489446	0.5062781748394541	0.33074824760088267	0.34436138313270415
5	204	1|4|5|7|10	0.7102564102564103	random	0.7017241374977224	0.712393	0.5600157063439976	0.3924526143963638	0.39526355403170144
5	205	0|1|4|5|6	0.6692307692307692	random	0.6677134530775901	0.6680899691845974	0.5051145670652837	0.3292774269209666	0.33695359905697164
5	206	0|1|3|7|10	0.7076923076923077	random	0.703143	0.7084454671211767	0.5546267579558638	0.4016419633240702	0.40398413284594326
5	207	1|2|3|8|9	0.7102564102564103	random	0.7008940187705494	0.7078988894699817	0.5562488586876349	0.39533871996041836	0.4043530070661696
5	208	2|5|7|8|10	0.7230769230769231	random	0.6951130088827769	0.7208904305099599	0.5755722108600632	0.3833612364274826	0.3910213201102743
5	209	1|2|3|5|10	0.7205128205128205	random	0.7173015603925595	0.7220612449219904	0.5697367461779592	0.4254749421968711	0.4315493010627226
5	210	1|5|6|7|8	0.7282051282051282	random	0.718543	0.7268431391493957	0.5753486254688939	0.43574026279422295	0.43930060983017666
5	211	1|2|6|8|10	0.6564102564102564	random	0.6505343692452286	0.655979	0.49728807134188613	0.2916998116136276	0.3006033743710084
5	212	2|5|6|8|9	0.6948717948717948	random	0.6785728461230384	0.6937156074988259	0.5365295718153488	0.3587064240053106	0.35986385827590534
5	213	2|3|4|9|10	0.764103	random	0.7554807212765038	0.7657513954224247	0.6260715829204526	0.4990927114364576	0.5032713297423489
5	214	2|4|6|7|8	0.7282051282051282	random	0.7216865470032898	0.7288590379365625	0.5850834098177191	0.439673	0.4430651934540595
5	215	1|2|5|7|10	0.6948717948717948	random	0.6876891982467261	0.695957	0.5392169719954831	0.36650437898917043	0.3730607706325207
5	216	1|4|5|6|7	0.717949	random	0.7114206319248949	0.7152424837385543	0.5604713359717506	0.4220620339931567	0.4287208245986453
5	217	2|5|6|8|10	0.7128205128205128	random	0.6864912978588815	0.7088841513128578	0.5625416914576907	0.37518687387597643	0.38191673693924755
5	218	1|3|4|8|10	0.717949	random	0.7089735474956078	0.7211119259055208	0.5715332708083414	0.40756777337497085	0.4185275971110586
5	219	1|4|5|9|10	0.6846153846153846	random	0.6621951606926093	0.6833732607652826	0.531547	0.3185319006856386	0.3207368852873344
5	220	0|1|2|9|10	0.6743589743589744	random	0.6713146930663592	0.6744131546154047	0.5199690090334386	0.3366001529762095	0.34115792616621565
5	221	3|4|6|8|10	0.6897435897435897	random	0.6784988449143412	0.6934930148638393	0.5426643832811737	0.3497363324167138	0.35428534246026533
5	222	3|4|5|7|8	0.717949	random	0.7082542789250107	0.7137422277433642	0.5628825321922453	0.41002716209144213	0.43420484091284833
5	223	4|5|6|9|10	0.6564102564102564	random	0.6384269972698603	0.6577756808924301	0.5002043581109412	0.269536	0.2709910816210027
5	224	0|2|5|7|10	0.6512820512820513	random	0.639094	0.6478078507291801	0.4904208137305588	0.27771783718865795	0.2814492127974835
5	225	0|1|4|8|10	0.658974	random	0.6630945461188428	0.6617263459337694	0.5068310514472029	0.32181543068052193	0.32438490157055827
5	226	2|5|7|8|9	0.7	random	0.6889408217055275	0.6991696042135134	0.5442089902858631	0.37140090125137454	0.3783583147601161
5	227	3|5|6|8|10	0.7205128205128205	random	0.6942251328969007	0.7157980377882149	0.5779822035388426	0.39208305827351175	0.40429447905869204
5	228	0|1|4|8|9	0.6487179487179487	random	0.6423630339749807	0.6502698631119344	0.4887055082863099	0.2825188301221397	0.2834360720972223
5	229	4|5|7|8|9	0.6564102564102564	random	0.6563325227983156	0.6547460152356769	0.49750837631098505	0.29675328291798386	0.31168798678675946
5	230	1|4|7|9|10	0.6948717948717948	random	0.6932735223147417	0.6996117785880095	0.5461786243795967	0.3693944120266092	0.37430003528002237
5	231	2|4|7|9|10	0.6923076923076923	random	0.684007	0.6971399638053967	0.5436792963479536	0.3564687965509886	0.36006888472820736
5	232	1|4|6|7|9	0.7384615384615385	random	0.7352001914253758	0.736292	0.5877558997104432	0.4656151148514359	0.4733110472343508
5	233	3|4|5|6|9	0.735897	random	0.7330887718476696	0.7364261951437057	0.5885839320005396	0.46226153539958326	0.4666541890357745
5	234	2|3|6|8|10	0.6846153846153846	random	0.6693934523630517	0.6809199107493843	0.5350206025637755	0.33959691214559057	0.34780306467256955
5	235	1|2|7|8|9	0.7205128205128205	random	0.71244	0.7205145433184317	0.5669964659623085	0.418312	0.4258906862766113
5	236	0|6|7|9|10	0.6025641025641025	random	0.5954023822332295	0.5956096027621273	0.43081515955114624	0.18750468415496388	0.19892807984072935
5	237	1|3|5|8|9	0.676923	random	0.6503896757590731	0.6695389476175513	0.5131983408925563	0.3033697005767879	0.3084639490296927
5	238	0|1|3|4|6	0.6871794871794872	random	0.6913458333822948	0.6909181253512436	0.5322185726180109	0.36986440092879924	0.37975833292471783
5	239	1|2|3|6|8	0.6923076923076923	random	0.6883699184873079	0.6886665948043754	0.5339329801993808	0.3690737329658425	0.3767405693899719
5	240	1|4|5|7|10	0.7102564102564103	random	0.7017241374977224	0.712393	0.5600157063439976	0.3924526143963638	0.39526355403170144
5	241	0|2|3|4|6	0.6205128205128205	random	0.6178924863856415	0.6264058137745381	0.46268809077332634	0.22831323342481175	0.2377480983790895
5	242	1|3|7|8|9	0.7102564102564102	random	0.6962196526670211	0.7090658609565383	0.5552075237920497	0.3894573883422886	0.39700129019933067
5	243	1|4|5|6|10	0.7	random	0.6828598768612448	0.6973027239506454	0.543965	0.3624088600010225	0.36660843499193274
5	244	1|2|3|5|9	0.7205128205128205	random	0.7121065501771999	0.720006	0.5663064127333652	0.42410459744521356	0.42516281404343076
5	245	0|3|5|9|10	0.7128205128205128	random	0.6958924383674815	0.7045185608980006	0.5592079226346034	0.39382920208151395	0.4028831379930049
5	246	0|1|3|5|7	0.6666666666666666	random	0.6561432080778016	0.6633618900051649	0.5001436380222242	0.3143196812799401	0.31866561162300905
5	247	1|3|5|7|10	0.7512820512820513	random	0.734767	0.7505330313853456	0.6062886823699983	0.4686852552602949	0.47094894898957873
5	248	1|6|7|8|9	0.6846153846153846	random	0.6703913007084207	0.6810584907496584	0.5231224826444991	0.3361172037593503	0.3474978046896915
5	249	1|4|7|9|10	0.6948717948717948	random	0.6932735223147417	0.6996117785880095	0.5461786243795967	0.3693944120266092	0.37430003528002237
5	250	2|5|6|9|10	0.6923076923076923	random	0.6734947687548068	0.6918332825323228	0.5381256327363042	0.34285252442335046	0.3446243659151503
5	251	0|2|3|8|9	0.676923	random	0.6695861988412842	0.6752750961302016	0.5134335868047174	0.336383	0.3428756157075425
5	252	1|2|6|7|10	0.7025641025641025	random	0.7014327993273229	0.7002992293412239	0.5465770031453249	0.3900185760121489	0.4042988875512154
5	253	1|3|4|8|9	0.717949	random	0.7095200234735118	0.7200336796540893	0.5694446242579411	0.4120656665053813	0.41447017614562226
5	254	0|1|2|6|8	0.6538461538461539	random	0.6546370414904942	0.6515396834772432	0.4905889987957679	0.30323464445862414	0.3094986543288587
5	255	0|5|6|7|8	0.6487179487179487	random	0.6396230201086294	0.6332359461953515	0.4746584570352574	0.28018361400580377	0.28896638151769966
5	256	1|2|3|6|8	0.6923076923076923	random	0.6883699184873079	0.6886665948043754	0.5339329801993808	0.3690737329658425	0.3767405693899719
5	257	0|1|2|5|9	0.6564102564102564	random	0.654398	0.6565181903832913	0.4930667069881315	0.3057306362044809	0.3081919330590202
5	258	1|3|6|7|8	0.7153846153846154	random	0.7035798995508744	0.7081982049114522	0.5594619701359109	0.4044204159858715	0.4108481951754442
5	259	1|2|3|5|6	0.7102564102564103	random	0.7045287975303995	0.7090403174703673	0.5538285624269979	0.4076565761941445	0.4128214044892432
5	260	4|5|6|7|8	0.717949	random	0.7091817186644773	0.7141078915565316	0.5621510422234332	0.41698871942013693	0.432967
5	261	0|1|2|7|9	0.6692307692307692	random	0.6721215162630615	0.6687685929791145	0.5061835086684355	0.33758636646915613	0.34415210236310384
5	262	0|1|3|8|10	0.6743589743589744	random	0.6619267978234914	0.6731468683815567	0.5163168970676324	0.32622808103291273	0.33207974109742633
5	263	3|4|5|6|10	0.7230769230769231	random	0.7160008434210491	0.7258774042783529	0.5787321394524534	0.4256926326436302	0.4282184244654405
5	264	0|2|3|6|10	0.5794871794871795	random	0.5793577057173165	0.576444	0.4098482191884996	0.1570116671602673	0.16578814776731204
5	265	0|2|3|4|8	0.6871794871794872	random	0.6847341020252725	0.6879749423066015	0.5282692533159548	0.3560715655773672	0.36545548289517144
5	266	0|1|5|6|9	0.6538461538461539	random	0.6468755045315303	0.6466566753443113	0.48351540728439607	0.2940414760006338	0.30283122696080533
5	267	0|1|4|8|10	0.658974	random	0.6630945461188428	0.6617263459337694	0.5068310514472029	0.32181543068052193	0.32438490157055827
5	268	0|2|3|5|9	0.6666666666666667	random	0.6535722605985513	0.6622845835195341	0.5010054829353726	0.30761334117378714	0.3122174714466469
5	269	2|4|5|6|10	0.6897435897435897	random	0.6680449205757003	0.6882314126132665	0.5346731411843535	0.33804631942972724	0.33928961126896884
5	270	3|4|5|7|8	0.717949	random	0.7082542789250107	0.7137422277433642	0.5628825321922453	0.41002716209144213	0.43420484091284833
5	271	2|4|5|8|10	0.735897	random	0.7245837640555728	0.7339157606883695	0.5897732817013485	0.4306489445304452	0.4498737711520724
5	272	1|5|6|7|8	0.7282051282051282	random	0.718543	0.7268431391493957	0.5753486254688939	0.43574026279422295	0.43930060983017666
5	273	2|7|8|9|10	0.7205128205128205	random	0.7050855970844506	0.7247588346382677	0.5765302468687131	0.38800423053566907	0.39504171392770204
5	274	1|2|4|6|9	0.7333333333333334	random	0.7316490898493131	0.7333421809031897	0.5838112116837191	0.45788127763319797	0.4625068113706949
5	275	1|3|5|7|9	0.6974358974358974	random	0.6893745954052369	0.6953066137727113	0.5375737718286224	0.3767522581652713	0.38197724354453194
5	276	2|4|5|6|8	0.7102564102564103	random	0.6938157560381377	0.7056987830038671	0.5522078058976696	0.3911045260080533	0.3999518959277128
5	277	0|1|2|8|10	0.6512820512820513	random	0.6499674802885362	0.6537319488312212	0.4922994087014814	0.29540161829850065	0.2985851434019899
5	278	2|3|5|7|9	0.7205128205128205	random	0.7155629645824089	0.7194529036023635	0.5661625550988917	0.42784756392688805	0.43350193316544755
5	279	0|3|6|8|9	0.676923	random	0.6594554877065325	0.6691154915970353	0.510992	0.32318961939439106	0.328748
5	280	1|2|3|4|8	0.6974358974358974	random	0.6971603111653334	0.699877	0.5424152554780215	0.3801936735274785	0.38768421958823274
5	281	1|5|7|8|10	0.6948717948717948	random	0.6776033243486074	0.6980099854217501	0.5448755485616332	0.34164601432821157	0.3488931588276355
5	282	0|2|4|9|10	0.7205128205128205	random	0.710525	0.7204686146288612	0.5743729907169782	0.4186842384187315	0.4220438532551676
5	283	2|4|6|8|9	0.7230769230769231	random	0.7179826989337978	0.7247414390112936	0.5759059663159294	0.4292270950597721	0.4309890399504625
5	284	1|5|6|7|10	0.6974358974358974	random	0.6888329678338929	0.6961844664050546	0.5398542844600472	0.36655470032965987	0.3766434622689745
5	285	2|3|4|5|10	0.7282051282051282	random	0.716805	0.7279238478490082	0.5795460105194211	0.4281747729802706	0.4392815971265268
5	286	0|4|6|8|10	0.6461538461538461	random	0.6436594516594517	0.6469693677294326	0.49302352127131205	0.2866935394188503	0.28680110289423794
5	287	0|2|4|5|8	0.6948717948717948	random	0.6845043976926902	0.6882851191720112	0.5318401469977594	0.3672008057897989	0.38238677122106723
5	288	0|1|6|8|9	0.6384615384615384	random	0.6261488682568236	0.6286791058927027	0.4663177694549602	0.2525028544764872	0.2609517128267212
5	289	0|1|3|5|9	0.6820512820512821	random	0.6694204065700851	0.6782300720416471	0.5172796843809923	0.34174379579798503	0.3451290607256857
5	290	2|5|6|8|10	0.7128205128205128	random	0.6864912978588815	0.7088841513128578	0.5625416914576907	0.37518687387597643	0.38191673693924755
5	291	3|4|6|7|8	0.6641025641025641	random	0.6542955186922336	0.664407	0.5092433419432529	0.3058139753185265	0.309598
5	292	1|6|7|9|10	0.7	random	0.6901837713641633	0.6997444389916064	0.5469938011921793	0.36626967213632244	0.3749543740954608
5	293	3|4|5|6|10	0.7230769230769231	random	0.7160008434210491	0.7258774042783529	0.5787321394524534	0.4256926326436302	0.4282184244654405
5	294	0|3|4|9|10	0.7153846153846154	random	0.7013007395940832	0.7143729484087183	0.5667200457729662	0.40122675566587385	0.40338016368444685
5	295	0|1|6|8|10	0.6384615384615384	random	0.6330193224832154	0.6329558927770893	0.47637998789034564	0.2659540976612269	0.2719700160973691
5	296	0|3|5|6|10	0.7102564102564103	random	0.6998756689590752	0.7093558024134371	0.5622091576464544	0.4000806361196447	0.40153304804529755
5	297	0|2|4|7|9	0.6692307692307692	random	0.6622564701993147	0.6686755266295447	0.5071534532232825	0.32172107358787905	0.32399100170819817
5	298	0|1|3|4|9	0.7025641025641025	random	0.693011	0.7034422059639382	0.5480217684962155	0.3820043287144673	0.38367330660285176
5	299	3|4|7|8|10	0.7230769230769231	random	0.699578	0.7228646331207587	0.5802281481592934	0.3899014548225901	0.40097261805345447
5	300	1|3|5|7|9	0.6974358974358974	random	0.6893745954052369	0.6953066137727113	0.5375737718286224	0.3767522581652713	0.38197724354453194
5	301	2|4|5|6|10	0.6897435897435897	random	0.6680449205757003	0.6882314126132665	0.5346731411843535	0.33804631942972724	0.33928961126896884
6	0	2|3|4|5|6|7	0.7507692307692307	MASS	0.7478449040057449	0.7511923830886095	0.6066025260408592	0.49229602785508464	0.49542408875376126
6	1	1|3|4|5|7|9	0.7538461538461538	entropy	0.7435146690490015	0.752347	0.6068242115236704	0.4882170216856267	0.4925515006944378
6	2	2|3|6|7|9|10	0.7630769230769231	random	0.7557540769415865	0.7616373104571081	0.6221005520188471	0.4987522174864741	0.5115030673719694
6	3	0|2|4|5|6|8	0.6707692307692308	random	0.6581657464486786	0.665331	0.5044541171816569	0.31718308967400993	0.32420123346216767
6	4	1|3|5|6|7|9	0.72	random	0.7100024381287536	0.7158097218573055	0.5632190895831776	0.42210636578209015	0.42752527751758274
6	5	0|2|5|7|8|9	0.6676923076923077	random	0.6639423076923077	0.664215	0.5025325474496206	0.32611393055693744	0.3316605104837219
6	6	0|2|6|7|8|10	0.7015384615384616	random	0.6925793581362948	0.7003157861654606	0.5475205488286986	0.3824690331942299	0.38705377620050563
6	7	0|3|4|5|7|9	0.6461538461538462	random	0.6484298352551529	0.6373463711997027	0.47570498057919114	0.2904404776010318	0.3100070778841546
6	8	0|1|2|4|5|9	0.6338461538461538	random	0.6309047401896234	0.6364035575404884	0.46933156785468183	0.2584750195570738	0.259813
6	9	2|3|4|7|8|9	0.7138461538461539	random	0.6973521402133306	0.7150806768194338	0.5618571390787868	0.38991334074407474	0.394167
6	10	0|3|4|6|7|10	0.6707692307692308	random	0.6654927665233724	0.6700078908332142	0.5095823685961712	0.32617330024458285	0.33044635290689406
6	11	1|2|3|4|9|10	0.7446153846153846	random	0.7449618029659176	0.74913	0.6029699853818464	0.469889	0.4765863738244406
6	12	2|3|4|5|6|10	0.7323076923076923	random	0.7248903897344365	0.7347546152376849	0.5902949562011967	0.4452571005587572	0.4488825584538585
6	13	1|3|4|5|8|9	0.7292307692307692	random	0.7043375710041613	0.7268255699230358	0.5783318111551539	0.41088509967348374	0.4123784556270552
6	14	0|4|7|8|9|10	0.6892307692307692	random	0.6720326095893293	0.6886565435364315	0.5359925298628941	0.3355052267220169	0.3408607808634223
6	15	0|2|3|4|5|7	0.7015384615384616	random	0.6871278510317081	0.6897551287235679	0.5391142073856962	0.35954753778413784	0.37432427553923836
6	16	1|2|3|6|7|9	0.7323076923076923	random	0.741452	0.731571	0.5798627765169034	0.46835673432810027	0.4855366369805812
6	17	1|2|3|6|7|10	0.7538461538461538	random	0.7490824925561768	0.7528283326525728	0.6113468216235656	0.48968666872961475	0.5021785819049162
6	18	0|3|5|6|7|8	0.6738461538461539	random	0.6622316898178967	0.6670559656597596	0.5076018703354538	0.32790937082383664	0.3339559874588519
6	19	1|3|4|5|6|9	0.7538461538461538	random	0.7511207293748129	0.7531837041285312	0.6079144217926586	0.49857276058954686	0.5038242241246973
6	20	1|4|5|6|8|9	0.7538461538461538	random	0.7397036971710818	0.7525613230625242	0.60811	0.47992744407364957	0.4821427565992166
6	21	0|1|2|4|6|7	0.6707692307692308	random	0.6745057587720831	0.6745204599668023	0.5152827639888815	0.33534396286018137	0.3441417772836907
6	22	1|4|5|7|9|10	0.6830769230769231	random	0.6758869499554068	0.6880464447693382	0.5335455454251963	0.32784131982736836	0.33455484769126953
6	23	0|1|4|6|7|9	0.6861538461538461	random	0.6895771812891378	0.6869699303387599	0.5255934889190531	0.37204599800083854	0.37806373631972834
6	24	0|1|2|3|6|9	0.6584615384615384	random	0.6511857336908047	0.6591263702718878	0.4969160334700485	0.2936997549090033	0.301997
6	25	1|4|6|7|8|10	0.7476923076923077	random	0.7270132864759082	0.7475970142305346	0.6086790949686246	0.4464756968696581	0.4486815384100602
6	26	0|2|3|5|6|7	0.6892307692307692	random	0.6833061382816469	0.6877015751847971	0.5284253544526413	0.3612810203189172	0.3685317089639001
6	27	1|3|5|6|7|9	0.72	random	0.7100024381287536	0.7158097218573055	0.5632190895831776	0.42210636578209015	0.42752527751758274
6	28	1|3|4|6|8|9	0.7323076923076923	random	0.7262967139859486	0.7332544140779435	0.5841226160993762	0.44760038605954716	0.45193170953414935
6	29	5|6|7|8|9|10	0.68	random	0.6280387312945452	0.6761425922944988	0.5347367318858929	0.2571240740936366	0.2707442879262578
6	30	1|2|3|4|5|8	0.7538461538461538	random	0.7435455644031226	0.7519844678012567	0.6069954078640045	0.4822212270252275	0.4934074698816589
6	31	2|5|6|7|9|10	0.7107692307692308	random	0.697748	0.7098045286992141	0.5618287380573095	0.37529473661132284	0.3839374820390298
6	32	1|2|4|6|7|8	0.7569230769230769	random	0.7534462248703563	0.7577657348772768	0.6131367724499953	0.5013991192279684	0.5050153228714399
6	33	2|3|5|7|8|9	0.7261538461538461	random	0.7106076324771977	0.7251502789377716	0.5753110655144257	0.41910425043955724	0.4265903460173399
6	34	2|3|5|6|7|9	0.7230769230769231	random	0.7160748370766692	0.7206762452202019	0.5676529280877107	0.4323675506456497	0.4379420537863836
6	35	3|4|5|7|8|10	0.7415384615384616	random	0.7136957345269671	0.740125	0.6031352068388672	0.4127852732042493	0.4278072385246974
6	36	0|1|6|7|8|10	0.6861538461538461	random	0.6756082516860664	0.6814659930270546	0.5247468844785019	0.34563249055271067	0.35509715831039135
6	37	2|5|6|8|9|10	0.6830769230769231	random	0.6429616513883031	0.6800893252442968	0.5303526703972617	0.27771060057502894	0.2834439101365949
6	38	0|1|4|5|7|9	0.6553846153846153	random	0.6509720161243009	0.6535885410225417	0.48893637131482054	0.29907288743027205	0.30286248706410873
6	39	0|4|7|8|9|10	0.6892307692307692	random	0.6720326095893293	0.6886565435364315	0.5359925298628941	0.3355052267220169	0.3408607808634223
6	40	2|3|5|6|8|9	0.7261538461538461	random	0.7106642110783787	0.723839	0.5734579567329198	0.4240811230337014	0.4283190639283162
6	41	2|6|7|8|9|10	0.7507692307692307	random	0.7231368802042931	0.7503230693605509	0.6115136661789979	0.4346724885694434	0.4418635919874806
6	42	3|4|6|8|9|10	0.7138461538461539	random	0.6836128583459684	0.7145204144081437	0.5733749706317476	0.35906098620823407	0.3632499745282677
6	43	0|2|3|4|5|6	0.6830769230769231	random	0.6694151692452159	0.6853132235866423	0.5281908225112405	0.32970788706170395	0.3346654678971423
6	44	1|3|4|6|8|10	0.7261538461538461	random	0.7154453162391534	0.729238	0.5892816563097288	0.43002506005157565	0.43419525981568696
6	45	2|5|6|7|8|9	0.7353846153846154	random	0.7175962206282572	0.7337535761292328	0.585828	0.4357533620614507	0.43928007342243136
6	46	0|1|2|4|7|10	0.6184615384615385	random	0.621576	0.6213969500117977	0.4585061055032304	0.2409615472810684	0.24338083481414852
6	47	0|5|6|7|8|9	0.5907692307692308	random	0.5906038733132952	0.5791871921101338	0.41539179962428563	0.1779619940434529	0.18443474950380057
6	48	0|2|3|4|7|10	0.676923	random	0.676221	0.6765241948889261	0.5189806895102346	0.33934819885128814	0.3511964940150265
6	49	2|4|6|8|9|10	0.7384615384615384	random	0.7318437245340055	0.742996	0.6066487569632867	0.44132055112185065	0.4456954649435826
6	50	1|3|5|6|7|8	0.7323076923076923	random	0.7148247937969398	0.7276246421905075	0.5771022328277076	0.436159	0.4422727997256295
6	51	2|3|5|7|8|10	0.7384615384615385	random	0.704386	0.7383511335255546	0.5977209928064358	0.41049530978346316	0.4144365114372164
6	52	0|2|4|5|7|9	0.6369230769230769	random	0.6307291325874065	0.6352360801349303	0.47049133253796704	0.25926428343915353	0.26133296995042565
6	53	0|3|4|5|9|10	0.716923	random	0.7116211474299042	0.7153740510633587	0.5638017921579779	0.41844212584690615	0.4329141384833863
6	54	0|4|6|8|9|10	0.6984615384615385	random	0.6905502953217817	0.6983314091042343	0.5514908038891491	0.37343778553009926	0.3763077392733967
6	55	0|1|5|6|7|10	0.6615384615384615	random	0.6577984463307891	0.65914	0.49637046705931726	0.31033504804100176	0.31826064729122433
6	56	4|5|6|7|8|10	0.7384615384615385	random	0.7182638139695742	0.7363750549918965	0.5952521061433996	0.427485	0.44366944145347176
6	57	0|4|7|8|9|10	0.6892307692307692	random	0.6720326095893293	0.6886565435364315	0.5359925298628941	0.3355052267220169	0.3408607808634223
6	58	0|1|2|4|5|6	0.6553846153846155	random	0.6556641256660516	0.6590924528965585	0.4960026604155552	0.2989314591685064	0.3044625580162711
6	59	0|1|2|3|4|9	0.68	random	0.6729058931264814	0.6838676151081854	0.5243211566112442	0.33335279635681203	0.33944254413648406
6	60	2|3|5|7|8|9	0.7261538461538461	random	0.7106076324771977	0.7251502789377716	0.5753110655144257	0.41910425043955724	0.4265903460173399
6	61	0|1|2|6|7|10	0.6553846153846153	random	0.6602311959946308	0.653308	0.49134934238846967	0.3117468563653906	0.32265617613998915
6	62	0|2|4|7|8|10	0.7015384615384616	random	0.6965900907082498	0.7032607968379009	0.552409	0.3864442031596493	0.3929461333230276
6	63	0|2|3|5|6|9	0.6892307692307692	random	0.6835197639340771	0.6877588375910091	0.5281708056163397	0.3647514199174633	0.36918693921955925
6	64	3|4|5|6|7|10	0.7815384615384615	random	0.7657678959309394	0.7805587658351887	0.6463846762809871	0.5329670582458035	0.539691
6	65	0|1|2|3|5|6	0.6676923076923077	random	0.6600086618042026	0.6695984228687057	0.508948	0.3089858025706588	0.31717596634634565
6	66	0|3|5|6|7|9	0.6676923076923077	random	0.6582105045050629	0.6627346699928344	0.5014915527244551	0.3202034196419413	0.32578751016547147
6	67	1|5|6|7|9|10	0.6984615384615385	random	0.6898775255229528	0.6979523715699033	0.5492117311920579	0.35244310024832115	0.36348378275831517
6	68	0|1|2|5|6|8	0.6553846153846153	random	0.644189	0.6513465899142366	0.4886240413918244	0.2907957411848733	0.2933779554376545
6	69	1|2|3|4|8|10	0.676923	random	0.6729328995535891	0.6809314320024398	0.5247239429928192	0.33129433989800733	0.3477329355246452
6	70	0|2|3|5|7|9	0.6461538461538462	random	0.6360584123084123	0.6403532120227203	0.4790851413435366	0.26976279644226686	0.271104
6	71	0|1|5|6|7|9	0.6246153846153846	random	0.6240350219955484	0.615527	0.4553102988714424	0.2420947563133661	0.2530955365119632
6	72	3|5|6|7|9|10	0.7661538461538462	random	0.7410580007275627	0.762438	0.6270288062096605	0.490878	0.5022121031027392
6	73	0|3|6|8|9|10	0.6984615384615385	random	0.6813216772394588	0.6969092648385197	0.5499720858922239	0.3648577324970694	0.36646525259072577
6	74	1|6|7|8|9|10	0.716923	random	0.686382	0.7152434753400001	0.5700035309868581	0.35348147444074507	0.3668651680242168
6	75	0|1|4|5|8|10	0.7292307692307692	random	0.7195000384102017	0.7296260167313302	0.5791389520305164	0.4358038449753078	0.4396455395179675
6	76	0|1|2|3|5|9	0.6584615384615384	random	0.6496855188486413	0.6585375505913507	0.49658056661444466	0.29778629659725925	0.29910118474450514
6	77	0|1|3|5|6|8	0.6584615384615384	random	0.6407962039595765	0.6507651836834643	0.49001627932152286	0.28502466759920636	0.28978862668972777
6	78	0|1|4|6|7|10	0.6523076923076924	random	0.6524091822898834	0.6531285780475994	0.489837	0.2981610763672829	0.30434225374846774
6	79	0|1|6|8|9|10	0.676923	random	0.6670119240216412	0.6734473973545644	0.5133270337115492	0.32739	0.3382271011735366
6	80	1|3|4|7|8|10	0.7446153846153847	random	0.7236700924777203	0.7479236616301814	0.6091066835773206	0.43830051173089857	0.44179148783198147
6	81	0|2|3|5|8|10	0.6953846153846154	random	0.6726248668665251	0.6905824681480545	0.5373840230908702	0.34874714127508494	0.35292717063376133
6	82	0|1|3|5|6|9	0.6553846153846155	random	0.6477557754773071	0.6532858547761246	0.49007982600360667	0.2950585750297029	0.29906865451982956
6	83	2|3|4|5|8|10	0.7753846153846153	random	0.7477180580038828	0.7728231251207467	0.6419293167475982	0.48988734422348834	0.5016690872780631
6	84	3|4|5|6|7|9	0.7230769230769231	random	0.7202328159645233	0.723943	0.5728810448146406	0.437285	0.44053622482376253
6	85	1|2|3|6|7|9	0.7323076923076923	random	0.741452	0.731571	0.5798627765169034	0.46835673432810027	0.4855366369805812
6	86	0|1|2|4|7|8	0.6553846153846153	random	0.6599757489053423	0.6584963625739659	0.49898149417311527	0.31372005325112806	0.31733017283629317
6	87	0|2|4|6|7|9	0.6861538461538461	random	0.6861738916730336	0.6865133261271192	0.5296212904278303	0.3677523004596673	0.3730904859585359
6	88	0|1|2|6|7|9	0.6646153846153846	random	0.6726458262905737	0.6647153822331168	0.5011647636638059	0.33338933763693257	0.3430671754281781
6	89	0|1|4|5|7|9	0.6553846153846153	random	0.6509720161243009	0.6535885410225417	0.48893637131482054	0.29907288743027205	0.30286248706410873
6	90	1|2|3|6|8|9	0.6953846153846154	random	0.6922302844716638	0.6910701766051173	0.5366876572587137	0.3739824362839661	0.3847541368068667
6	91	3|4|5|6|8|10	0.7569230769230769	random	0.7449927248371155	0.7534689348656075	0.6209646673888769	0.46649653927703244	0.4825200582373533
6	92	0|4|6|7|8|9	0.6738461538461539	random	0.6702256056885039	0.6733906099617087	0.5115431099466791	0.3395260409814911	0.34315586940451953
6	93	0|1|2|4|5|8	0.7138461538461539	random	0.7030706614724587	0.7101910090331415	0.5548813647009316	0.4053967807291004	0.4143172099498547
6	94	2|4|5|6|8|9	0.7507692307692307	random	0.7408115482868655	0.7516062034562777	0.6063756767242399	0.47859237097937884	0.4794890261224526
6	95	0|3|4|6|7|10	0.6707692307692308	random	0.6654927665233724	0.6700078908332142	0.5095823685961712	0.32617330024458285	0.33044635290689406
6	96	1|5|6|7|8|9	0.7015384615384616	random	0.6853923018247962	0.6984858639330779	0.5439037369164829	0.36602083028224025	0.3778006797831287
6	97	0|1|4|7|8|9	0.68	random	0.6762779304528634	0.6801245624335381	0.5198207796074568	0.3505653688895041	0.3524864388871767
6	98	1|2|3|8|9|10	0.7661538461538462	random	0.746652	0.7684967139212677	0.6349378597214705	0.48005294104600915	0.4843765019516705
6	99	0|3|5|6|8|10	0.6953846153846154	random	0.6779035251665281	0.6884587645092709	0.5402201145494323	0.3573422055260653	0.3642151089357298
6	100	1|3|4|8|9|10	0.7569230769230769	random	0.7333375472766953	0.7587352965761971	0.6222030584983438	0.45440214042037186	0.45816693973502265
6	101	1|3|4|6|9|10	0.7538461538461538	random	0.7514901993929454	0.754693	0.6155159583637055	0.4893969009062033	0.4977567431238314
6	102	0|1|2|3|4|5	0.6246153846153846	random	0.6086494885029986	0.6279415618195957	0.4656822449867221	0.2067048849814001	0.21451569783176588
6	103	0|1|3|6|9|10	0.6892307692307692	random	0.6742983854611762	0.6873246954303558	0.5321966782907095	0.34951272097805286	0.3516129532775293
6	104	0|3|6|8|9|10	0.6984615384615385	random	0.6813216772394588	0.6969092648385197	0.5499720858922239	0.3648577324970694	0.36646525259072577
6	105	4|5|6|8|9|10	0.7015384615384616	random	0.6773629383034204	0.7044731613876496	0.555586	0.33785564479733265	0.3472534879754666
6	106	0|1|3|4|5|6	0.7107692307692308	random	0.7110561412822051	0.7144212852665002	0.559975	0.4080720274402796	0.4151986070413166
6	107	3|4|6|7|8|9	0.7046153846153846	random	0.6835595252606197	0.7029667236228839	0.5521781785716127	0.3704669152260511	0.3729033587022214
6	108	1|2|3|4|6|10	0.6492307692307693	random	0.6552000850437097	0.6520964131435398	0.48861221985477304	0.29873453281822104	0.30946591855721794
6	109	1|2|5|6|7|8	0.7046153846153846	random	0.6920268974437394	0.7011517061818278	0.5449016232133879	0.38630482428620255	0.3920801279681536
6	110	2|3|4|7|9|10	0.7692307692307693	random	0.7594052541460411	0.7711713433911845	0.6334586208027208	0.5061127937337639	0.5106456284468118
6	111	0|1|2|3|5|8	0.6676923076923077	random	0.6454823412469589	0.6571826301548803	0.4997891304282584	0.2917682423517165	0.3013213731584895
6	112	0|2|3|5|8|9	0.6553846153846153	random	0.640995	0.6505829610681318	0.4900990412863118	0.28334037520141153	0.28894294370737555
6	113	0|1|4|6|9|10	0.6676923076923077	random	0.672328	0.669391	0.5133387800027984	0.3376014365768188	0.3424153206281796
6	114	0|1|2|4|5|9	0.6338461538461538	random	0.6309047401896234	0.6364035575404884	0.46933156785468183	0.2584750195570738	0.259813
6	115	3|4|5|8|9|10	0.7261538461538461	random	0.7061230405097773	0.7306870526520098	0.5889012931645516	0.39089188338491065	0.4024194101473134
6	116	1|2|4|7|8|10	0.7138461538461539	random	0.6930988814498131	0.716793	0.5698516455465754	0.37781847359860327	0.38084718085421143
6	117	1|4|5|6|7|10	0.7384615384615385	random	0.7284336817835102	0.7376491884001513	0.5914810669021775	0.4469768394198193	0.45423409757787137
6	118	1|2|3|5|6|7	0.7107692307692307	random	0.7051081940090561	0.7065504066400619	0.551599	0.41017121242737825	0.4216013389045998
6	119	0|2|5|7|9|10	0.6430769230769231	random	0.6368862232561597	0.6420242605361209	0.4858588337799301	0.26584127618317316	0.2703188627310794
6	120	0|2|4|5|8|9	0.6553846153846155	random	0.6469633277766711	0.6518428491766631	0.4883672540976954	0.2938295200180437	0.3012733156031131
6	121	0|2|5|7|9|10	0.6430769230769231	random	0.6368862232561597	0.6420242605361209	0.4858588337799301	0.26584127618317316	0.2703188627310794
6	122	0|1|4|6|9|10	0.6676923076923077	random	0.672328	0.669391	0.5133387800027984	0.3376014365768188	0.3424153206281796
6	123	0|3|7|8|9|10	0.6984615384615385	random	0.690344	0.7012482076334446	0.5489277019037846	0.37590142228046997	0.3806311388775065
6	124	0|2|4|5|7|9	0.6369230769230769	random	0.6307291325874065	0.6352360801349303	0.47049133253796704	0.25926428343915353	0.26133296995042565
6	125	1|2|3|4|5|8	0.7538461538461538	random	0.7435455644031226	0.7519844678012567	0.6069954078640045	0.4822212270252275	0.4934074698816589
6	126	0|4|6|8|9|10	0.6984615384615385	random	0.6905502953217817	0.6983314091042343	0.5514908038891491	0.37343778553009926	0.3763077392733967
6	127	0|3|7|8|9|10	0.6984615384615385	random	0.690344	0.7012482076334446	0.5489277019037846	0.37590142228046997	0.3806311388775065
6	128	1|2|3|5|9|10	0.7446153846153846	random	0.7339939219493833	0.7460986157721667	0.5990575297826028	0.45957336475753835	0.46233903347576005
6	129	1|2|5|6|7|8	0.7046153846153846	random	0.6920268974437394	0.7011517061818278	0.5449016232133879	0.38630482428620255	0.3920801279681536
6	130	1|3|6|7|9|10	0.7507692307692307	random	0.7315954652199363	0.7466007326007327	0.6045125872155364	0.45885453216461475	0.4688211813346417
6	131	0|1|4|7|8|9	0.68	random	0.6762779304528634	0.6801245624335381	0.5198207796074568	0.3505653688895041	0.3524864388871767
6	132	1|2|3|4|6|9	0.7261538461538461	random	0.7276547860671496	0.7283402887880499	0.5752866957241085	0.44357416653666276	0.44956380503121607
6	133	1|2|3|4|6|9	0.7261538461538461	random	0.7276547860671496	0.7283402887880499	0.5752866957241085	0.44357416653666276	0.44956380503121607
6	134	0|2|5|7|8|10	0.7015384615384616	random	0.6804726726424033	0.695843	0.5470307344214622	0.3657272852983782	0.3712023355115488
6	135	1|3|5|7|9|10	0.7353846153846154	random	0.7303705377741534	0.7378542420552999	0.5910557961175684	0.43948063069079407	0.44678329702890374
6	136	4|5|6|8|9|10	0.7015384615384616	random	0.6773629383034204	0.7044731613876496	0.555586	0.33785564479733265	0.3472534879754666
6	137	1|2|3|5|6|8	0.7323076923076923	random	0.7175555369033629	0.7285771608733131	0.581222	0.4397794751650189	0.4431630195149533
6	138	0|2|3|4|5|9	0.6553846153846153	random	0.6452347673277906	0.6544910379283407	0.4940681064929029	0.28224411363864726	0.28935659922653423
6	139	0|1|2|3|4|5	0.6246153846153846	random	0.6086494885029986	0.6279415618195957	0.4656822449867221	0.2067048849814001	0.21451569783176588
6	140	0|1|3|5|6|10	0.6953846153846154	random	0.6881801424428731	0.6944653039643814	0.5363231753540535	0.3750641460668902	0.37868405199253174
6	141	0|2|3|5|6|10	0.68	random	0.6730749264970926	0.6800611158386459	0.5260157689924622	0.34550381601001956	0.3492941076725532
6	142	0|3|5|6|8|10	0.6953846153846154	random	0.6779035251665281	0.6884587645092709	0.5402201145494323	0.3573422055260653	0.3642151089357298
6	143	0|2|3|5|8|10	0.6953846153846154	random	0.6726248668665251	0.6905824681480545	0.5373840230908702	0.34874714127508494	0.35292717063376133
6	144	1|5|6|7|8|10	0.7323076923076923	random	0.7101503707060984	0.7323661210050879	0.5877992744465842	0.407963	0.41490569953276657
6	145	0|5|6|7|8|10	0.68	random	0.6607036704171428	0.6704286250375768	0.519107	0.32664302845313364	0.3332107003165841
6	146	3|5|6|7|8|10	0.7230769230769231	random	0.6724916760500285	0.7104642400062322	0.573587	0.3549388111926328	0.36957037495942874
6	147	2|3|4|6|8|10	0.6861538461538461	random	0.6844011645427902	0.6919139602164833	0.5402209074842915	0.35973898024756096	0.36670217943746086
6	148	0|4|6|7|8|9	0.6738461538461539	random	0.6702256056885039	0.6733906099617087	0.5115431099466791	0.3395260409814911	0.34315586940451953
6	149	1|2|3|7|8|9	0.7138461538461538	random	0.6970205589291536	0.7107158490978861	0.5579149587653751	0.3938741064635666	0.4036296890856178
6	150	0|1|3|6|8|10	0.6584615384615384	random	0.6532985761333477	0.6490587334025324	0.49569212395751383	0.3095876886397048	0.321231
6	151	1|2|5|6|9|10	0.7015384615384616	random	0.6858536397471696	0.7013299081925005	0.5477708990563064	0.36783191184187447	0.37088230792675414
6	152	0|1|6|8|9|10	0.676923	random	0.6670119240216412	0.6734473973545644	0.5133270337115492	0.32739	0.3382271011735366
6	153	0|3|4|5|6|7	0.7076923076923077	random	0.7048808495363775	0.7068037551067702	0.5503622345214297	0.4020150651606776	0.4109246122797883
6	154	1|3|4|7|8|9	0.7261538461538461	random	0.7052777235714511	0.7249586062744522	0.5763297403362627	0.411751	0.4140854776728986
6	155	0|1|2|5|7|9	0.6338461538461538	random	0.6267651984031295	0.6312129332669084	0.4663654609630343	0.25256702118719543	0.2542559934704697
6	156	1|2|4|6|7|9	0.7569230769230769	random	0.7607082859433629	0.7564195274778209	0.6132616175634078	0.51225	0.5216076067468512
6	157	2|4|5|6|7|9	0.7353846153846154	random	0.731984	0.7344897279237632	0.5874994989459895	0.4584686116961787	0.46220066710685165
6	158	0|2|4|5|8|9	0.6553846153846155	random	0.6469633277766711	0.6518428491766631	0.4883672540976954	0.2938295200180437	0.3012733156031131
6	159	2|3|4|6|9|10	0.7538461538461538	random	0.7496712796483963	0.7560795360708049	0.6157088635617028	0.48752122652590585	0.4901936235335148
6	160	0|1|4|5|6|8	0.6892307692307693	random	0.6836888106935748	0.6890062080679883	0.5275664527050209	0.3663647831192549	0.36781985937148726
6	161	1|2|3|6|7|8	0.6892307692307692	random	0.6836731942774604	0.6837433286304534	0.5289093224842504	0.36234199441003434	0.3722696530197286
6	162	0|1|4|7|8|9	0.68	random	0.6762779304528634	0.6801245624335381	0.5198207796074568	0.3505653688895041	0.3524864388871767
6	163	1|5|7|8|9|10	0.6738461538461539	random	0.6431051306869048	0.67855	0.5278886290194718	0.26136973249632567	0.2727944598153264
6	164	1|2|3|5|6|7	0.7107692307692307	random	0.7051081940090561	0.7065504066400619	0.551599	0.41017121242737825	0.4216013389045998
6	165	0|1|2|4|6|9	0.6923076923076923	random	0.693343	0.6957413470644368	0.537762	0.37705910293741596	0.3834867013097434
6	166	1|2|3|7|8|10	0.7415384615384616	random	0.722186	0.7438692187176623	0.6017088057750887	0.4361137855760237	0.44166398885707575
6	167	2|4|5|7|8|9	0.7169230769230769	random	0.7134680764381751	0.7187530644238185	0.5656842437214675	0.4115167311585891	0.42247445265174555
6	168	0|3|4|5|9|10	0.716923	random	0.7116211474299042	0.7153740510633587	0.5638017921579779	0.41844212584690615	0.4329141384833863
6	169	1|3|4|5|6|8	0.7415384615384616	random	0.730858	0.7411095331209174	0.5930804032653643	0.4619456705446892	0.4631660954778457
6	170	0|3|6|8|9|10	0.6984615384615385	random	0.6813216772394588	0.6969092648385197	0.5499720858922239	0.3648577324970694	0.36646525259072577
6	171	1|2|3|5|6|8	0.7323076923076923	random	0.7175555369033629	0.7285771608733131	0.581222	0.4397794751650189	0.4431630195149533
6	172	0|4|5|6|8|10	0.683077	random	0.670088	0.6726014630376326	0.5165574490023849	0.33380655618530775	0.3503632827838599
6	173	1|2|5|6|7|8	0.7046153846153846	random	0.6920268974437394	0.7011517061818278	0.5449016232133879	0.38630482428620255	0.3920801279681536
6	174	0|2|4|6|8|10	0.6338461538461538	random	0.6380751894428917	0.6327611254428298	0.4718558644954903	0.27034532555162055	0.27883220043629137
6	175	2|3|4|5|7|10	0.7846153846153846	random	0.772103	0.7833267201669541	0.6508149129295379	0.5406007698453981	0.5523645086634696
6	176	0|1|3|5|8|10	0.6830769230769231	random	0.6680606217671526	0.6796677399825127	0.5264440816173103	0.33532304490225584	0.3388767514655284
6	177	0|1|3|4|5|10	0.683077	random	0.6810814370984593	0.6844262465067408	0.5254480926002528	0.3538073519762686	0.36348383402975176
6	178	1|2|3|7|9|10	0.7507692307692307	random	0.7421436082675675	0.7520255327895741	0.6087827263663265	0.4739542683343383	0.48199820063160165
6	179	2|5|7|8|9|10	0.7076923076923077	random	0.6784613442337337	0.7102823506462214	0.564084	0.3321969193968006	0.3431606944047538
6	180	1|2|5|6|8|9	0.7046153846153846	random	0.6929294685191668	0.7023143833984051	0.5483273603750574	0.38452711572894993	0.3868877909682468
6	181	1|3|5|6|7|8	0.7323076923076923	random	0.7148247937969398	0.7276246421905075	0.5771022328277076	0.436159	0.4422727997256295
6	182	1|2|4|7|9|10	0.7138461538461539	random	0.7117871369109674	0.7181459216430892	0.5653401465394566	0.4069361591175224	0.41309962155512725
6	183	2|3|6|8|9|10	0.7169230769230769	random	0.7012483503604585	0.7181547369530563	0.5740223807944262	0.3838689851251236	0.39064746051224436
6	184	2|4|6|7|8|10	0.7415384615384616	random	0.7148957767516746	0.7410618829091921	0.6078906134300447	0.4287891738402749	0.4298950609176444
6	185	1|2|3|5|6|7	0.7107692307692307	random	0.7051081940090561	0.7065504066400619	0.551599	0.41017121242737825	0.4216013389045998
6	186	1|5|6|8|9|10	0.7292307692307692	random	0.6922154253254533	0.7259776996471653	0.5834119799161127	0.37606117827030805	0.3851671334384887
6	187	0|1|3|4|8|10	0.6646153846153846	random	0.6724829150437985	0.665684	0.5093163397293178	0.33463246871983954	0.348456
6	188	1|3|4|5|8|10	0.7815384615384615	random	0.7657474353585828	0.7838717972776034	0.6515396427648139	0.5196489651423891	0.5232661941129597
6	189	0|2|3|5|6|9	0.6892307692307692	random	0.6835197639340771	0.6877588375910091	0.5281708056163397	0.3647514199174633	0.36918693921955925
6	190	4|5|6|7|8|9	0.6953846153846154	random	0.6874992179870228	0.6947573158651161	0.5414884724613231	0.3675221367549049	0.38049992729017723
6	191	2|3|4|5|7|10	0.7846153846153846	random	0.772103	0.7833267201669541	0.6508149129295379	0.5406007698453981	0.5523645086634696
6	192	3|4|5|6|7|9	0.7230769230769231	random	0.7202328159645233	0.723943	0.5728810448146406	0.437285	0.44053622482376253
6	193	1|2|4|5|8|9	0.7015384615384616	random	0.6903476382989056	0.7012718107756061	0.5448259245073511	0.37416225081403753	0.3796583155352021
6	194	0|1|2|4|6|8	0.6676923076923077	random	0.6560871514849792	0.6667887502847889	0.506474	0.30470615691665154	0.3114135872159164
6	195	2|3|6|7|9|10	0.7630769230769231	random	0.7557540769415865	0.7616373104571081	0.6221005520188471	0.4987522174864741	0.5115030673719694
6	196	0|1|4|8|9|10	0.7046153846153846	random	0.692296	0.7066909707794045	0.5547836853002721	0.37819842303988577	0.379499
6	197	4|5|7|8|9|10	0.6923076923076923	random	0.6772528169859339	0.6955462231995682	0.5535545674708356	0.316208	0.33428066643264215
6	198	1|2|3|7|9|10	0.7507692307692307	random	0.7421436082675675	0.7520255327895741	0.6087827263663265	0.4739542683343383	0.48199820063160165
6	199	0|1|2|4|6|10	0.6061538461538462	random	0.6122767535587492	0.6074482895013923	0.44311380761188945	0.22243960304408375	0.2287427859581631
6	200	3|4|5|6|7|9	0.7230769230769231	random	0.7202328159645233	0.723943	0.5728810448146406	0.437285	0.44053622482376253
6	201	3|4|5|6|7|8	0.7292307692307692	random	0.7198600909629302	0.7277149501065676	0.577243	0.4381966094479581	0.4508027126027568
6	202	1|2|3|4|7|8	0.6953846153846154	random	0.6945746884975609	0.698325	0.5402869629152998	0.37627606201156993	0.38236034156226567
6	203	0|1|5|6|7|10	0.6615384615384615	random	0.6577984463307891	0.65914	0.49637046705931726	0.31033504804100176	0.31826064729122433
6	204	0|1|3|4|5|7	0.7076923076923077	random	0.6963017759529387	0.7044768212252839	0.548322	0.3910772938767742	0.3999389630908894
6	205	1|2|3|6|7|8	0.6892307692307692	random	0.6836731942774604	0.6837433286304534	0.5289093224842504	0.36234199441003434	0.3722696530197286
6	206	0|1|2|4|5|6	0.6553846153846155	random	0.6556641256660516	0.6590924528965585	0.4960026604155552	0.2989314591685064	0.3044625580162711
6	207	0|4|6|7|8|10	0.7046153846153846	random	0.6920816037974045	0.7038416346573625	0.5563659868691656	0.38288126896474906	0.3840595698211786
6	208	0|1|2|3|6|10	0.563077	random	0.5750884581105169	0.564538	0.39742273536583894	0.1412039289773931	0.1505211522166276
6	209	0|2|3|5|6|9	0.6892307692307692	random	0.6835197639340771	0.6877588375910091	0.5281708056163397	0.3647514199174633	0.36918693921955925
6	210	0|1|3|5|9|10	0.7107692307692308	random	0.6993699740805004	0.7082209951297386	0.5531297869923615	0.3996636317002651	0.40559144597366964
6	211	0|1|2|7|8|10	0.7323076923076923	random	0.7278392985289537	0.7326443118153428	0.5865257878709785	0.44976278834067357	0.4547627247915719
6	212	1|3|5|7|8|10	0.7323076923076923	random	0.7118425666595003	0.7351573755072116	0.5909352826377798	0.41034882993427935	0.4124810073187473
6	213	1|2|3|8|9|10	0.7661538461538462	random	0.746652	0.7684967139212677	0.6349378597214705	0.48005294104600915	0.4843765019516705
6	214	1|2|3|5|6|9	0.7169230769230769	random	0.7070534671185722	0.7139272350291218	0.558411	0.41709641546678594	0.42168922748758764
6	215	0|3|5|6|8|9	0.6615384615384615	random	0.6525886570804901	0.6588074891961326	0.49742324973142177	0.30650827899369093	0.30747704722956737
6	216	1|2|6|7|8|10	0.7323076923076923	random	0.7147685743725595	0.7296614151295483	0.5857150445697625	0.41908735409023906	0.42780212627210423
6	217	1|2|3|8|9|10	0.7661538461538462	random	0.746652	0.7684967139212677	0.6349378597214705	0.48005294104600915	0.4843765019516705
6	218	0|1|2|7|8|10	0.7323076923076923	random	0.7278392985289537	0.7326443118153428	0.5865257878709785	0.44976278834067357	0.4547627247915719
6	219	0|2|3|5|6|8	0.683077	random	0.6693337223537303	0.6789676943360347	0.5209925420449428	0.33987017470092507	0.3440889229864913
6	220	1|2|4|6|9|10	0.7353846153846154	random	0.7375820653221167	0.7370360073081362	0.5938441038984867	0.4595551132852752	0.4694467551839554
6	221	0|1|3|5|8|9	0.6338461538461538	random	0.6181291397950366	0.6266089642884932	0.4646339590700319	0.2384239015374208	0.24132302576129788
6	222	1|2|3|7|8|10	0.7415384615384616	random	0.722186	0.7438692187176623	0.6017088057750887	0.4361137855760237	0.44166398885707575
6	223	1|2|3|4|5|7	0.7476923076923078	random	0.7401901604493069	0.743902	0.5966878281397076	0.47905274726111957	0.49320625658875933
6	224	0|4|5|6|7|10	0.6246153846153846	random	0.6145276713681886	0.6200052389601044	0.45577020758055453	0.22717365210743784	0.23381803225266798
6	225	0|1|2|3|7|10	0.683077	random	0.6782249146949357	0.6858592542951919	0.52871	0.35104165484144195	0.3537757295339915
6	226	2|3|5|6|7|10	0.7630769230769231	random	0.7454179600664297	0.7604143086919612	0.619639	0.4961446258359754	0.5025382516501656
6	227	0|1|5|6|8|9	0.6707692307692308	random	0.6638682035766882	0.66825	0.5048070884558827	0.329451	0.3318605606540353
6	228	0|1|2|4|7|8	0.6553846153846153	random	0.6599757489053423	0.6584963625739659	0.49898149417311527	0.31372005325112806	0.31733017283629317
6	229	0|1|5|6|8|9	0.6707692307692308	random	0.6638682035766882	0.66825	0.5048070884558827	0.329451	0.3318605606540353
6	230	0|1|2|4|9|10	0.68	random	0.6793916692590828	0.6825927704250049	0.5290590484714596	0.3522492672699187	0.35597845475953965
6	231	0|2|4|6|7|9	0.6861538461538461	random	0.6861738916730336	0.6865133261271192	0.5296212904278303	0.3677523004596673	0.3730904859585359
6	232	1|2|5|6|7|10	0.6892307692307692	random	0.6827264861511865	0.6869178193509374	0.5291671063740581	0.3549194326683007	0.367411
6	233	2|4|5|7|8|9	0.7169230769230769	random	0.7134680764381751	0.7187530644238185	0.5656842437214675	0.4115167311585891	0.42247445265174555
6	234	1|4|5|6|7|9	0.7415384615384615	random	0.7331916802010029	0.738436	0.5908799632766149	0.46650508774444865	0.47371700908706427
6	235	0|2|4|5|7|8	0.7046153846153846	random	0.6997290686557928	0.7004650773311649	0.5464407251313577	0.3953968240022008	0.40757222485494127
6	236	1|2|6|7|9|10	0.6984615384615385	random	0.6923555717374097	0.6978970851918503	0.5462691380114347	0.3697888224001717	0.381008
6	237	2|3|4|6|8|9	0.7107692307692308	random	0.7014517804064891	0.71207130497903115	0.561235	0.3965077253339374	0.3987095888149598
6	238	0|1|2|4|9|10	0.68	random	0.6793916692590828	0.6825927704250049	0.5290590484714596	0.3522492672699187	0.35597845475953965
6	239	0|3|5|7|8|9	0.6307692307692307	random	0.6254765493515493	0.6242973329984587	0.46359715360678105	0.24921895165810729	0.25652884128594516
6	240	0|2|3|5|6|8	0.683077	random	0.6693337223537303	0.6789676943360347	0.5209925420449428	0.33987017470092507	0.3440889229864913
6	241	2|3|4|6|8|9	0.7107692307692308	random	0.7014517804064891	0.71207130497903115	0.561235	0.3965077253339374	0.3987095888149598
6	242	1|2|5|7|8|9	0.7015384615384616	random	0.6916200476812472	0.7023656566188462	0.5463864112838634	0.37573331850394015	0.380285
6	243	0|2|3|4|7|9	0.676923	random	0.6693569670550424	0.6752948338762086	0.5174134790045336	0.326765	0.33458010829658064
6	244	0|2|4|5|7|9	0.6369230769230769	random	0.6307291325874065	0.6352360801349303	0.47049133253796704	0.25926428343915353	0.26133296995042565
6	245	2|3|4|5|7|10	0.7846153846153846	random	0.772103	0.7833267201669541	0.6508149129295379	0.5406007698453981	0.5523645086634696
6	246	0|4|6|7|8|10	0.7046153846153846	random	0.6920816037974045	0.7038416346573625	0.5563659868691656	0.38288126896474906	0.3840595698211786
6	247	2|4|5|8|9|10	0.7076923076923077	random	0.6798261728335734	0.7089157825482985	0.5630634703490158	0.350712	0.3644265560194951
6	248	0|1|2|5|6|9	0.6430769230769231	random	0.6400869059656886	0.640795	0.47597342572913476	0.27729470480431695	0.2823391438059806
6	249	0|1|3|4|9|10	0.72	random	0.7166677261585841	0.7229692560444889	0.5736060945088095	0.4257535549921891	0.42847301022369083
6	250	3|4|5|6|8|10	0.7569230769230769	random	0.7449927248371155	0.7534689348656075	0.6209646673888769	0.46649653927703244	0.4825200582373533
6	251	1|3|6|8|9|10	0.7353846153846154	random	0.7061872900072483	0.7323110453152444	0.5910343506314787	0.404409	0.41098000954148434
6	252	1|3|4|5|6|9	0.7538461538461538	random	0.7511207293748129	0.7531837041285312	0.6079144217926586	0.49857276058954686	0.5038242241246973
6	253	0|3|6|8|9|10	0.6984615384615385	random	0.6813216772394588	0.6969092648385197	0.5499720858922239	0.3648577324970694	0.36646525259072577
6	254	0|1|2|3|6|9	0.6584615384615384	random	0.6511857336908047	0.6591263702718878	0.4969160334700485	0.2936997549090033	0.301997
6	255	0|2|4|7|8|9	0.7046153846153846	random	0.6959636029689001	0.7026964387813445	0.5457208662816455	0.3911106552841982	0.39641104414402134
6	256	0|1|3|4|9|10	0.72	random	0.7166677261585841	0.7229692560444889	0.5736060945088095	0.4257535549921891	0.42847301022369083
6	257	0|1|4|7|8|10	0.6738461538461539	random	0.6699318699423299	0.676594	0.52262	0.3328671007929299	0.33574727046135994
6	258	1|2|4|5|8|10	0.7507692307692307	random	0.7429441643962758	0.751958	0.6094368166022694	0.4689016630281242	0.4812188565543804
6	259	0|1|4|5|6|8	0.6892307692307693	random	0.6836888106935748	0.6890062080679883	0.5275664527050209	0.3663647831192549	0.36781985937148726
6	260	0|2|3|7|8|9	0.6738461538461539	random	0.6735443445713701	0.6730112899474203	0.510535	0.33965716972244164	0.346963
6	261	0|1|4|5|7|8	0.6953846153846154	random	0.6918920546161925	0.6930046430643647	0.5339107062158792	0.38186914145466655	0.39094870251640196
6	262	1|4|6|7|8|10	0.7476923076923077	random	0.7270132864759082	0.7475970142305346	0.6086790949686246	0.4464756968696581	0.4486815384100602
6	263	1|3|5|8|9|10	0.72	random	0.6921719010922478	0.7207335614376709	0.5782162722510564	0.3708455031428701	0.37700955141903253
6	264	1|2|3|4|6|9	0.7261538461538461	random	0.7276547860671496	0.7283402887880499	0.5752866957241085	0.44357416653666276	0.44956380503121607
6	265	1|2|5|6|7|8	0.7046153846153846	random	0.6920268974437394	0.7011517061818278	0.5449016232133879	0.38630482428620255	0.3920801279681536
6	266	0|2|3|6|8|9	0.6584615384615384	random	0.6545608290523133	0.6556572498526148	0.4923013712915136	0.3052234886568872	0.3148547918978543
6	267	2|3|4|5|8|10	0.7753846153846153	random	0.7477180580038828	0.7728231251207467	0.6419293167475982	0.48988734422348834	0.5016690872780631
6	268	3|5|6|7|9|10	0.7661538461538462	random	0.7410580007275627	0.762438	0.6270288062096605	0.490878	0.5022121031027392
6	269	1|2|3|4|7|9	0.7384615384615385	random	0.7429226525279781	0.7406026317232064	0.5905314350171276	0.4717666329986122	0.4785495865994501
6	270	0|1|3|4|6|9	0.6707692307692308	random	0.6761228002303562	0.6757152919165655	0.5168830079242867	0.3415277124260509	0.34721378443036194
6	271	0|1|3|7|8|9	0.683077	random	0.677279	0.68114	0.5211859535926262	0.3547082407891621	0.3609151982604246
6	272	3|4|6|7|8|10	0.7107692307692308	random	0.6722380841069481	0.7080173954972965	0.5663667938880366	0.34720147235251536	0.35236046187676795
6	273	0|1|4|5|7|8	0.6953846153846154	random	0.6918920546161925	0.6930046430643647	0.5339107062158792	0.38186914145466655	0.39094870251640196
6	274	2|5|6|8|9|10	0.6830769230769231	random	0.6429616513883031	0.6800893252442968	0.5303526703972617	0.27771060057502894	0.2834439101365949
6	275	1|3|5|8|9|10	0.72	random	0.6921719010922478	0.7207335614376709	0.5782162722510564	0.3708455031428701	0.37700955141903253
6	276	0|4|5|8|9|10	0.6676923076923077	random	0.6577144847774736	0.6653197483930824	0.5100411890446886	0.3019130233571934	0.31414386618525847
6	277	0|2|4|5|6|10	0.6369230769230769	random	0.6242352942728324	0.6358084275978444	0.47535955667424906	0.24788228846630384	0.2489140714370694
6	278	2|4|5|8|9|10	0.7076923076923077	random	0.6798261728335734	0.7089157825482985	0.5630634703490158	0.350712	0.3644265560194951
6	279	2|3|5|6|7|8	0.7415384615384616	random	0.724676	0.7363495004765873	0.5887151943097821	0.455927	0.46649834170942167
6	280	2|4|5|6|8|9	0.7507692307692307	random	0.7408115482868655	0.7516062034562777	0.6063756767242399	0.47859237097937884	0.4794890261224526
6	281	2|4|5|6|7|10	0.7169230769230769	random	0.7010916031802028	0.7147593893476146	0.5675630996458059	0.3962014055087841	0.40024986074646723
6	282	0|3|4|5|6|10	0.6892307692307692	random	0.6853767158501081	0.6909899708642052	0.5377053129978696	0.36593	0.36861881335788726
6	283	1|2|3|4|9|10	0.7446153846153846	random	0.7449618029659176	0.74913	0.6029699853818464	0.469889	0.4765863738244406
6	284	0|1|3|4|8|10	0.6646153846153846	random	0.6724829150437985	0.665684	0.5093163397293178	0.33463246871983954	0.348456
6	285	0|2|3|4|6|9	0.6830769230769231	random	0.6720404184991711	0.6863041219966495	0.5274553231897879	0.33750058288189566	0.33985864954411255
6	286	1|2|6|7|9|10	0.6984615384615385	random	0.6923555717374097	0.6978970851918503	0.5462691380114347	0.3697888224001717	0.381008
6	287	0|3|5|7|9|10	0.7015384615384616	random	0.6933878096418014	0.6979633799288881	0.5458408992130134	0.38374684259143377	0.389841
6	288	0|1|3|5|8|9	0.6338461538461538	random	0.6181291397950366	0.6266089642884932	0.4646339590700319	0.2384239015374208	0.24132302576129788
6	289	0|1|2|4|8|9	0.6615384615384615	random	0.6598632163398577	0.6641583788406055	0.5044652153072934	0.31463125910191814	0.3175585726522244
6	290	2|4|6|8|9|10	0.7384615384615384	random	0.7318437245340055	0.742996	0.6066487569632867	0.44132055112185065	0.4456954649435826
6	291	0|1|4|6|8|10	0.6553846153846153	random	0.6558442100637223	0.655531	0.49947530765056536	0.3102811887048741	0.31420202306733525
6	292	0|2|5|7|9|10	0.6430769230769231	random	0.6368862232561597	0.6420242605361209	0.4858588337799301	0.26584127618317316	0.2703188627310794
6	293	0|2|6|7|8|9	0.6830769230769231	random	0.6826935017193638	0.6823390150315065	0.5198900410049212	0.3618130279038992	0.3665379193676983
6	294	1|3|5|7|8|10	0.7323076923076923	random	0.7118425666595003	0.7351573755072116	0.5909352826377798	0.41034882993427935	0.4124810073187473
6	295	0|1|4|6|7|10	0.6523076923076924	random	0.6524091822898834	0.6531285780475994	0.489837	0.2981610763672829	0.30434225374846774
6	296	2|3|4|5|6|7	0.7507692307692307	random	0.7478449040057449	0.7511923830886095	0.6066025260408592	0.49229602785508464	0.49542408875376126
6	297	1|3|4|7|9|10	0.7815384615384615	random	0.7658081915146644	0.7821248926512084	0.6477851082131346	0.5254246344972644	0.5273181787665978
6	298	1|2|3|5|6|9	0.7169230769230769	random	0.7070534671185722	0.7139272350291218	0.558411	0.41709641546678594	0.42168922748758764
6	299	3|5|7|8|9|10	0.6923076923076923	random	0.6441926096960242	0.6862219643469928	0.5516448032957317	0.26862833689142496	0.26937660916614736
6	300	1|4|5|8|9|10	0.7261538461538461	random	0.6930065598421195	0.7287318946953144	0.5852705152827145	0.37634976753055494	0.3811757079981612
6	301	1|4|6|7|8|10	0.7476923076923077	random	0.7270132864759082	0.7475970142305346	0.6086790949686246	0.4464756968696581	0.4486815384100602
7	0	1|3|4|6|7|9|10	0.8076923076923077	MASS	0.7984693686086876	0.8074201628198823	0.6839471231531122	0.5858183297073252	0.5928578822824383
7	1	1|3|4|5|6|7|9	0.8038461538461539	entropy	0.8051563221724513	0.8040009934571533	0.672962	0.6037370824643286	0.6092491246894162
7	2	2|3|6|7|8|9|10	0.7384615384615384	random	0.715469	0.7324234523009369	0.595095	0.3982966909974664	0.42138003735069995
7	3	1|2|3|5|6|7|8	0.6923076923076923	random	0.678156	0.6881173593589028	0.5303761651734784	0.36100131970110183	0.3697357546093476
7	4	0|1|2|3|6|7|9	0.676923	random	0.6823504716990281	0.6789000444545998	0.518733	0.3467987252865208	0.36065474126897484
7	5	0|3|6|7|8|9|10	0.7115384615384616	random	0.6898881173643981	0.7089210535195053	0.5582163528216748	0.38343261806440543	0.3862872487113806
7	6	0|1|3|4|5|6|10	0.676923	random	0.6794316196735551	0.6766042004138806	0.5252763984597483	0.34703895520678946	0.35127675649510065
7	7	0|2|4|5|8|9|10	0.6961538461538461	random	0.6821041519244051	0.6959556391806683	0.5435194992567438	0.36451879081070215	0.375352
7	8	0|1|3|4|7|8|10	0.6923076923076923	random	0.682103	0.6953153425757362	0.5460529480047931	0.35861194218898024	0.361682
7	9	2|3|4|5|8|9|10	0.7692307692307693	random	0.7388073347361273	0.7743959860828349	0.6469553579085351	0.4607015381664965	0.46700510010184404
7	10	1|2|3|4|5|6|9	0.7538461538461538	random	0.7585922898079095	0.7553503806987304	0.6093467047499306	0.5069521570019373	0.5132363885627975
7	11	1|3|4|5|6|8|9	0.7461538461538462	random	0.7359439441767782	0.7461645905881883	0.5991978341978342	0.46932408850087204	0.47177751446365074
7	12	0|1|2|7|8|9|10	0.7	random	0.6854949467568063	0.6971420586221272	0.5434330237707686	0.36609715561873835	0.3771489608606423
7	13	1|3|5|7|8|9|10	0.6961538461538461	random	0.6494703438511488	0.6998296437860279	0.5561122596847544	0.2767758624061709	0.28273739233426765
7	14	1|2|5|7|8|9|10	0.7076923076923077	random	0.6607692928058404	0.7103522751627714	0.567352	0.30362625515825875	0.3114347603638174
7	15	0|2|3|5|6|7|8	0.676923	random	0.670621	0.668611	0.5091774650688677	0.33916026366395524	0.35616053945233894
7	16	1|3|4|5|6|9|10	0.7730769230769231	random	0.7612014383105714	0.7724857097310469	0.6366924698566596	0.5174101187245291	0.5236912741155104
7	17	0|3|4|5|6|8|9	0.6653846153846154	random	0.6635543461655669	0.6655801341515627	0.5041328356885633	0.3216244020354015	0.3251187410495975
7	18	1|2|3|4|5|6|8	0.7769230769230769	random	0.7694980038058785	0.7768809017551636	0.6383477442429218	0.5376716924490609	0.5422439347855665
7	19	0|1|2|3|6|7|8	0.6269230769230769	random	0.6284719950630745	0.6260276039205487	0.4635063932877734	0.24966559118380025	0.25784938610497804
7	20	0|1|2|6|7|8|9	0.65	random	0.6587532664799193	0.6485499738713529	0.48206734461475176	0.30854665426394473	0.3188347211052533
7	21	1|2|3|4|7|8|9	0.7192307692307692	random	0.7067324498113972	0.7196232345785006	0.5703530241884679	0.4086286876812338	0.41472636350460657
7	22	0|3|4|5|7|8|9	0.6115384615384616	random	0.6151576354714539	0.6068251590066631	0.44364661785179776	0.22076970119843678	0.23648222339528152
7	23	1|3|4|6|7|8|10	0.7846153846153846	random	0.7609295245518156	0.7831671511525722	0.6526196659352387	0.5175639611032614	0.5242513132176091
7	24	1|5|6|7|8|9|10	0.6884615384615385	random	0.6375552852720036	0.684789	0.5432639723693329	0.23816142512820818	0.25643676894685763
7	25	1|2|3|4|5|8|10	0.7538461538461538	random	0.7336382413882414	0.7558122664134344	0.6161754307504002	0.45635366602298616	0.4630894938748964
7	26	0|2|5|6|7|8|10	0.6923076923076923	random	0.6715583515831554	0.6864519052075834	0.5298828666336434	0.3489163326164831	0.3538431384099356
7	27	2|4|6|7|8|9|10	0.7846153846153846	random	0.7507475163240168	0.7846619691096018	0.6624979035076288	0.4953069743356821	0.4971188904881161
7	28	2|3|6|7|8|9|10	0.7384615384615384	random	0.715469	0.7324234523009369	0.595095	0.3982966909974664	0.42138003735069995
7	29	2|4|5|6|7|8|9	0.7730769230769231	random	0.7614725279449369	0.7731077667657261	0.6369462520307104	0.5187543138515219	0.5218911342762623
7	30	0|1|3|5|7|8|10	0.6923076923076923	random	0.6745068031175799	0.6912692277915291	0.5363590581699288	0.35374246235923174	0.35578218308086074
7	31	2|4|5|6|8|9|10	0.7615384615384616	random	0.7307529361419305	0.7645080696448006	0.631539	0.45471462745321606	0.45750021528143914
7	32	0|1|4|5|7|8|10	0.7115384615384616	random	0.6973329411816254	0.7093640077494778	0.5582362245961688	0.3921779745586258	0.39748727063248485
7	33	0|1|3|4|7|8|10	0.6923076923076923	random	0.682103	0.6953153425757362	0.5460529480047931	0.35861194218898024	0.361682
7	34	2|3|4|5|6|7|9	0.7769230769230769	random	0.7801954013392689	0.7779352799889474	0.6413669842702101	0.5514481906225202	0.5574161314234937
7	35	1|5|6|7|8|9|10	0.6884615384615385	random	0.6375552852720036	0.684789	0.5432639723693329	0.23816142512820818	0.25643676894685763
7	36	0|2|3|4|5|6|9	0.7038461538461539	random	0.6899767930124466	0.7058580981003499	0.5532647060943869	0.3747337799580352	0.3763402742572359
7	37	1|3|4|6|8|9|10	0.7461538461538462	random	0.7210638240050005	0.7494709075817451	0.6130175132838176	0.429551	0.43372470844595784
7	38	2|5|6|7|8|9|10	0.75	random	0.7031274131274131	0.7468731742084682	0.6147335547929582	0.3894824257026539	0.40046283901465024
7	39	0|1|2|3|4|8|10	0.6	random	0.5999160320403317	0.6005873192468412	0.4419417040045998	0.18553773422489134	0.20190737360622893
7	40	0|1|2|4|6|8|10	0.6153846153846154	random	0.6181344537815125	0.608441	0.4514349340555915	0.2365733778332639	0.2401688687416637
7	41	2|3|4|6|8|9|10	0.7423076923076923	random	0.7132699055304865	0.7444829360118218	0.6068485272471781	0.41544819083852863	0.4172662901826106
7	42	1|3|4|6|7|9|10	0.8076923076923077	random	0.7984693686086876	0.8074201628198823	0.6839471231531122	0.5858183297073252	0.5928578822824383
7	43	1|2|3|5|7|8|10	0.7230769230769231	random	0.6882702777032083	0.7233544432405928	0.577743	0.3746684871891758	0.37957304438734984
7	44	0|2|3|4|6|8|10	0.6115384615384616	random	0.612887	0.6106285117749886	0.4579337133594078	0.22494371571912755	0.22601801817160208
7	45	0|2|3|5|6|7|10	0.7461538461538462	random	0.731601	0.7417505549731352	0.5947123445463104	0.4683956834364106	0.4743788440895304
7	46	1|2|4|5|6|7|9	0.7846153846153846	random	0.7817059658232821	0.7819400591184557	0.645973	0.5612165519323714	0.5737002322376914
7	47	0|4|6|7|8|9|10	0.6923076923076923	random	0.6728767789944261	0.6892066434496097	0.540034	0.349363	0.3532249348377463
7	48	0|1|2|4|5|6|7	0.7115384615384616	random	0.7043901380371969	0.7121044688793848	0.5571603029115763	0.3999219810314846	0.4071339623092917
7	49	0|1|4|6|8|9|10	0.7269230769230769	random	0.7179066985645933	0.7281031828345562	0.5812655485848457	0.431729	0.432182
7	50	0|1|5|7|8|9|10	0.6076923076923076	random	0.5853698891837437	0.6025016999773984	0.44499694662104994	0.15507696853215003	0.1623061421453958
7	51	0|1|2|3|6|7|9	0.676923	random	0.6823504716990281	0.6789000444545998	0.518733	0.3467987252865208	0.36065474126897484
7	52	0|2|3|4|5|8|10	0.6923076923076923	random	0.6720332905418295	0.6831150551834155	0.536099	0.3340984159461464	0.3439846052222135
7	53	0|1|2|5|6|7|10	0.6269230769230769	random	0.6243571912979808	0.6252895288808907	0.45971649189049835	0.24487626577876362	0.2500902441558887
7	54	0|1|2|6|7|8|10	0.6961538461538461	random	0.6946712374106925	0.6920074558308719	0.5376563122268756	0.3828539949665385	0.3973734855553002
7	55	0|1|2|3|5|6|7	0.676923	random	0.6577350730220815	0.6739433088705953	0.5177705865808475	0.3021460695594098	0.31161876318585313
7	56	0|1|3|5|6|7|10	0.7230769230769231	random	0.7073364536174384	0.7181396278523591	0.5664637443465468	0.42246437508467066	0.4286823577655425
7	57	1|4|5|7|8|9|10	0.7307692307692307	random	0.6818022484557635	0.7330028205929365	0.6010908027117053	0.3436946645773837	0.3495755528822125
7	58	0|1|3|5|8|9|10	0.6884615384615385	random	0.6600561544222909	0.6835759639661937	0.5355589687924214	0.32766703671024644	0.33266892483079163
7	59	0|1|3|5|7|9|10	0.6884615384615385	random	0.6772899521674349	0.6851098325163996	0.5311383977696207	0.3534098563665811	0.35546532537041076
7	60	3|4|5|6|7|9|10	0.7807692307692308	random	0.76343	0.7814261978701034	0.6495952613191667	0.5230793937024655	0.5307359902484171
7	61	0|3|4|5|6|9|10	0.7153846153846154	random	0.7200477466771893	0.7146602865454532	0.5616605677269985	0.42755500840733673	0.4412365991784181
7	62	1|2|5|6|7|8|10	0.7307692307692307	random	0.6971054435760318	0.7271924145059943	0.5835057108650575	0.3880295796493962	0.39505764124514137
7	63	0|1|3|4|5|8|9	0.6692307692307692	random	0.6556105639689417	0.6679113328259656	0.5069728369858916	0.311066	0.31250984741405224
7	64	0|1|2|5|7|9|10	0.6576923076923077	random	0.6534156899777765	0.6532008333369731	0.4998885052630295	0.30602738568888965	0.31156691703300343
7	65	0|3|5|7|8|9|10	0.6730769230769231	random	0.6403652614515992	0.6631207857402683	0.5181701298764442	0.2861503761392465	0.29627730387816215
7	66	0|2|3|4|6|8|10	0.6115384615384616	random	0.612887	0.6106285117749886	0.4579337133594078	0.22494371571912755	0.22601801817160208
7	67	1|3|4|6|7|8|9	0.7692307692307693	random	0.76146	0.76583	0.6269837852678776	0.5138067502971652	0.5269447469610762
7	68	0|1|3|5|6|8|9	0.6307692307692307	random	0.6221969619388974	0.6265263370677348	0.46037077472463195	0.2463173908412568	0.2500013746193326
7	69	0|1|2|3|6|8|10	0.6538461538461539	random	0.6555124314683138	0.6507563102548575	0.493481	0.3070483785702234	0.31728605828714307
7	70	2|3|4|5|7|8|10	0.7653846153846153	random	0.737491	0.765261	0.6323463891965709	0.466188	0.47652917753660207
7	71	3|4|5|6|7|8|10	0.7538461538461538	random	0.7055818952953927	0.7474967926887242	0.6137561783034455	0.4164645782265229	0.42992588963037054
7	72	1|2|3|5|6|7|8	0.6923076923076923	random	0.678156	0.6881173593589028	0.5303761651734784	0.36100131970110183	0.3697357546093476
7	73	0|1|2|4|6|7|10	0.6384615384615384	random	0.6382711069807844	0.6416362444737265	0.4858966166885196	0.2721970858502517	0.2749283420564731
7	74	0|2|3|6|7|8|9	0.6384615384615384	random	0.64401	0.6362860395866053	0.4698588324959659	0.2797449560501965	0.2924478127130385
7	75	0|1|4|5|6|8|10	0.7	random	0.6908939284413668	0.7009527010717661	0.5463469446955371	0.38062429932343683	0.38104019394660593
7	76	1|4|5|6|7|8|10	0.7653846153846153	random	0.7306955736936762	0.7631994205166994	0.6327375715620412	0.450584	0.45580156567730173
7	77	1|2|3|5|6|7|9	0.7038461538461538	random	0.6972199935716887	0.7021898211252025	0.5446971718066738	0.3957555397073724	0.4012192104208004
7	78	0|3|4|6|7|9|10	0.7115384615384616	random	0.7103901206320561	0.711746	0.559885	0.41456964020802256	0.42058163835969115
7	79	0|1|2|4|5|6|8	0.7153846153846154	random	0.698571	0.7117927673049624	0.5585129584897387	0.4050410582389521	0.41322386570197556
7	80	2|3|4|5|6|8|9	0.7384615384615385	random	0.7284195216548157	0.739675	0.592905	0.45253128973148754	0.454707
7	81	0|3|4|5|6|7|9	0.6884615384615385	random	0.685823	0.68737	0.5289418255362528	0.36779699289610185	0.374284
7	82	0|1|5|7|8|9|10	0.6076923076923076	random	0.5853698891837437	0.6025016999773984	0.44499694662104994	0.15507696853215003	0.1623061421453958
7	83	1|4|6|7|8|9|10	0.7730769230769231	random	0.7380167488614008	0.7708027067354342	0.6424703830291154	0.46198515128288425	0.4695139721679148
7	84	0|1|2|3|6|8|9	0.6076923076923076	random	0.6050261625139811	0.6076490113646347	0.44220828110630744	0.20360470871456446	0.20736880165243146
7	85	0|3|4|5|8|9|10	0.6846153846153846	random	0.6629422471679284	0.6812772159888046	0.5310646750654652	0.31832664358380125	0.32861556315115703
7	86	1|2|3|4|7|9|10	0.7692307692307693	random	0.765291	0.7718694101698933	0.6345570469582931	0.5103906523798334	0.5195144493356033
7	87	1|2|3|5|7|8|9	0.6846153846153846	random	0.6647735885844956	0.6834933267358404	0.5260720481311476	0.3308641499191922	0.3344726276397683
7	88	0|1|3|6|7|8|9	0.6538461538461539	random	0.6546953405017921	0.6514750758213143	0.4857900540927918	0.30549365933465844	0.3139860082431062
7	89	0|2|3|4|6|7|8	0.6423076923076924	random	0.6468714550893843	0.641864	0.4836028676608129	0.2756558202944598	0.29464968446210865
7	90	0|2|3|5|7|8|9	0.6461538461538462	random	0.6412733285233285	0.6422892483635841	0.47866531943947654	0.2808925196096011	0.28672003293021653
7	91	1|3|4|6|7|8|9	0.7692307692307693	random	0.76146	0.76583	0.6269837852678776	0.5138067502971652	0.5269447469610762
7	92	0|1|2|3|4|6|8	0.6692307692307692	random	0.6553830442433384	0.6743823142389642	0.5164392941692273	0.2942706789075926	0.3031128048370748
7	93	2|3|4|5|6|7|8	0.7692307692307692	random	0.7611870224718522	0.7686690167646484	0.6288813500854443	0.5199597141451942	0.5284220948550448
7	94	0|1|2|3|4|5|8	0.7076923076923077	random	0.6887571583528714	0.7005476845567888	0.5507068554110219	0.36309030639865303	0.3758636388239511
7	95	0|2|3|4|5|6|9	0.7038461538461539	random	0.6899767930124466	0.7058580981003499	0.5532647060943869	0.3747337799580352	0.3763402742572359
7	96	0|2|4|5|6|7|8	0.7269230769230769	random	0.7253241116543336	0.7251886610866384	0.5736328277160505	0.4461348782860655	0.45567905542862336
7	97	1|4|5|6|8|9|10	0.7461538461538462	random	0.6899235165530232	0.7416746759117274	0.6072899925040186	0.38586373858747514	0.39431370731582815
7	98	1|2|3|5|6|7|8	0.6923076923076923	random	0.678156	0.6881173593589028	0.5303761651734784	0.36100131970110183	0.3697357546093476
7	99	1|2|4|5|6|7|10	0.7423076923076923	random	0.73939	0.7417329683142719	0.5963279356876918	0.46811507013872744	0.4788846073017509
7	100	0|1|2|3|6|7|9	0.676923	random	0.6823504716990281	0.6789000444545998	0.518733	0.3467987252865208	0.36065474126897484
7	101	0|2|4|5|7|9|10	0.6230769230769231	random	0.6099948941528638	0.6237435707534568	0.46098376955113196	0.22058250426012363	0.2211985137000084
7	102	3|4|5|6|7|8|9	0.7115384615384616	random	0.6959823290782362	0.7117313478937127	0.5607573183253325	0.3888108666094513	0.3979307314965127
7	103	0|1|4|5|8|9|10	0.7076923076923077	random	0.6939174093450409	0.7103296514002209	0.5597184290459682	0.3841231013450345	0.38770264986757363
7	104	0|1|3|7|8|9|10	0.6923076923076923	random	0.6780831788864471	0.6909115701753772	0.5372450303382537	0.3509047865943214	0.357875
7	105	1|2|4|5|6|7|10	0.7423076923076923	random	0.73939	0.7417329683142719	0.5963279356876918	0.46811507013872744	0.4788846073017509
7	106	0|1|3|4|7|8|10	0.6923076923076923	random	0.682103	0.6953153425757362	0.5460529480047931	0.35861194218898024	0.361682
7	107	1|3|4|5|6|7|8	0.7692307692307693	random	0.7526970105917474	0.7661266009755981	0.6282676357676357	0.51214349338758125	0.5196885160665099
7	108	1|2|4|5|6|7|10	0.7423076923076923	random	0.73939	0.7417329683142719	0.5963279356876918	0.46811507013872744	0.4788846073017509
7	109	2|3|4|5|7|9|10	0.8038461538461539	random	0.78029458154420706	0.8029601001092261	0.6779905170813462	0.5622067288686516	0.5683746458542365
7	110	1|2|3|4|6|7|10	0.7692307692307693	random	0.7696688135952714	0.7719861673557783	0.6381443954334773	0.524021	0.5336828647893167
7	111	0|1|3|4|7|9|10	0.7307692307692307	random	0.7210942836688023	0.7313029365465699	0.5817641764076723	0.4397194547957469	0.44181915490163637
7	112	1|2|3|4|6|7|9	0.7769230769230769	random	0.7920275197798418	0.7783292805244509	0.6384888543742131	0.5584341440773823	0.5773362836662705
7	113	1|2|3|4|5|9|10	0.7269230769230769	random	0.7211882940758624	0.7292675462852498	0.5811142164730345	0.42575285168649246	0.4324316990233076
7	114	1|2|3|4|8|9|10	0.7423076923076923	random	0.730025	0.7503099289609592	0.6095608878301185	0.43139506460748306	0.4386348580666409
7	115	2|3|6|7|8|9|10	0.7384615384615384	random	0.715469	0.7324234523009369	0.595095	0.3982966909974664	0.42138003735069995
7	116	0|2|3|5|6|9|10	0.7153846153846154	random	0.6952914882271783	0.7093176442665353	0.5557100928077043	0.3999329737441644	0.408682
7	117	0|2|3|4|5|9|10	0.6923076923076923	random	0.6785276786480346	0.6890949752239492	0.5351172091541373	0.35301271466866324	0.36245698656217257
7	118	0|2|3|5|6|8|9	0.6538461538461539	random	0.6442673586867135	0.6473901476863378	0.4844697180184796	0.28882171625281133	0.2971786707649634
7	119	0|3|5|6|7|8|9	0.6615384615384615	random	0.6571109099684812	0.6568902548491432	0.4945112140821844	0.31375976280294143	0.318414
7	120	0|1|2|3|4|5|6	0.676923	random	0.6575464100169982	0.6852008363962634	0.5286595047065316	0.29865531738291384	0.30612722944265996
7	121	0|1|2|4|5|6|9	0.7076923076923077	random	0.7185953467203468	0.7115993801011222	0.5562864100668978	0.4186615884549245	0.4296300522390655
7	122	0|1|2|3|6|8|10	0.6538461538461539	random	0.6555124314683138	0.6507563102548575	0.493481	0.3070483785702234	0.31728605828714307
7	123	0|1|4|5|6|7|8	0.7230769230769231	random	0.7211396314829598	0.7193571152256459	0.5644832217590838	0.4414458892033641	0.4557741588972868
7	124	1|2|4|6|7|8|9	0.75	random	0.7505523847924522	0.7506446409779756	0.6034514875720843	0.4873575336535672	0.4970205475273992
7	125	0|4|6|7|8|9|10	0.6923076923076923	random	0.6728767789944261	0.6892066434496097	0.540034	0.349363	0.3532249348377463
7	126	0|1|2|3|6|8|9	0.6076923076923076	random	0.6050261625139811	0.6076490113646347	0.44220828110630744	0.20360470871456446	0.20736880165243146
7	127	0|1|3|6|7|8|10	0.7230769230769231	random	0.7103168348960064	0.716988	0.573976	0.4197268802976134	0.4286488005313265
7	128	0|1|2|5|6|8|10	0.6423076923076924	random	0.6333941324268741	0.6422288872008917	0.47887669932420296	0.26537432818894574	0.26570259336352553
7	129	0|1|2|3|7|8|10	0.6807692307692308	random	0.6730172980594644	0.6827233722273028	0.5291069556033527	0.3398471459082234	0.3443106067959243
7	130	0|3|4|5|7|9|10	0.6923076923076923	random	0.6940926680846036	0.689738	0.5384487998081928	0.37700554667566516	0.3900464736654183
7	131	0|1|2|4|7|8|10	0.6730769230769231	random	0.6717991129883087	0.6767316185919984	0.5238211561326145	0.33748385328592934	0.3408233153706114
7	132	0|1|2|4|6|8|9	0.6884615384615385	random	0.6856802526118646	0.6895115258857628	0.5316092703543328	0.36607108484697515	0.3712920959041267
7	133	2|4|5|6|7|9|10	0.7461538461538462	random	0.7243992939307289	0.7440771328929776	0.6102383513315004	0.43492096458954727	0.43817639123963764
7	134	0|2|4|5|6|9|10	0.6307692307692307	random	0.6248759077629018	0.6308111113736581	0.4711669460414684	0.2472040582921994	0.24929153791269934
7	135	0|2|3|4|6|7|9	0.7384615384615385	random	0.7354129248866091	0.7402729587188035	0.5934882263049683	0.45500559355903936	0.47030659306265016
7	136	1|3|5|6|8|9|10	0.7192307692307692	random	0.6748574368969106	0.7140567071148106	0.5731899723417548	0.3426907428214117	0.355097
7	137	0|1|2|4|7|8|10	0.6730769230769231	random	0.6717991129883087	0.6767316185919984	0.5238211561326145	0.33748385328592934	0.3408233153706114
7	138	0|3|4|6|7|8|10	0.65	random	0.6316235162499523	0.6454936296127363	0.4944300827003693	0.2619043703536052	0.2671360189550075
7	139	0|2|3|7|8|9|10	0.676923	random	0.6753911021852448	0.6762506544110825	0.5200573039032945	0.3340779771913509	0.3481381951587803
7	140	0|1|2|4|6|7|8	0.6961538461538461	random	0.6959857233215867	0.6980055077975247	0.539512	0.3817589819374587	0.3879152184119642
7	141	1|2|3|4|7|8|10	0.7076923076923077	random	0.6799971838197645	0.7131476383115644	0.5678791547173346	0.35235316130445027	0.35575373289092993
7	142	0|2|6|7|8|9|10	0.7192307692307692	random	0.7090378198518815	0.716748	0.5655092062418584	0.4106966485464832	0.4204670538266653
7	143	1|2|3|4|7|8|9	0.7192307692307692	random	0.7067324498113972	0.7196232345785006	0.5703530241884679	0.4086286876812338	0.41472636350460657
7	144	0|1|2|3|6|9|10	0.7000000000000001	random	0.6837647939292676	0.6995600632120654	0.5444905396496589	0.3650021681529645	0.368301
7	145	2|3|5|6|7|9|10	0.7807692307692308	random	0.7581024315196142	0.7783969786715448	0.6464359230348664	0.5183215868362063	0.5214867189558716
7	146	0|3|4|5|7|8|9	0.6115384615384616	random	0.6151576354714539	0.6068251590066631	0.44364661785179776	0.22076970119843678	0.23648222339528152
7	147	2|3|5|6|8|9|10	0.7269230769230769	random	0.6693381180223286	0.7227845422240599	0.5858949828397776	0.35769250695938243	0.3660344297188396
7	148	0|2|3|4|5|7|8	0.6692307692307692	random	0.6612600370060048	0.6609311561307551	0.5041392655371474	0.309167	0.3273049349080898
7	149	0|2|4|6|7|8|9	0.7038461538461539	random	0.7059415412243373	0.7049086669618371	0.5507113030310373	0.40551777310630766	0.40952700068112735
7	150	0|1|3|4|6|9|10	0.7076923076923077	random	0.699744	0.7115348391207605	0.5665880553997468	0.3958221584308541	0.3969307170859224
7	151	1|2|3|4|7|9|10	0.7692307692307693	random	0.765291	0.7718694101698933	0.6345570469582931	0.5103906523798334	0.5195144493356033
7	152	0|2|5|7|8|9|10	0.6538461538461539	random	0.6334075198994553	0.6510643402534406	0.49558062652422885	0.25570351681543807	0.2625382983667865
7	153	2|3|4|5|6|7|9	0.7769230769230769	random	0.7801954013392689	0.7779352799889474	0.6413669842702101	0.5514481906225202	0.5574161314234937
7	154	0|1|2|3|4|6|10	0.5807692307692308	random	0.5912817271919596	0.591137	0.4250854103134161	0.17271750053344498	0.17786994565181002
7	155	1|2|5|6|8|9|10	0.7038461538461539	random	0.6456984174631233	0.6980153259361118	0.5564479789058371	0.2996775913221576	0.3055258395671487
7	156	2|3|4|5|6|8|10	0.7807692307692308	random	0.7637461636411127	0.7822468725990109	0.6505630140774926	0.5147657421244163	0.5206705297920584
7	157	1|2|3|5|7|9|10	0.7538461538461538	random	0.73618	0.7545562496456918	0.6115410602284485	0.4674088441555437	0.4717457204576963
7	158	1|4|5|6|7|9|10	0.7153846153846154	random	0.696474	0.7129621776140989	0.5717393733610192	0.3739558841165712	0.3837310624865946
7	159	0|2|4|5|6|7|10	0.6576923076923077	random	0.6466808357185044	0.6536651744258217	0.4966227977643661	0.29376380674840036	0.29857387961392623
7	160	1|2|4|5|6|7|9	0.7846153846153846	random	0.7817059658232821	0.7819400591184557	0.645973	0.5612165519323714	0.5737002322376914
7	161	2|3|4|5|6|9|10	0.7576923076923077	random	0.7500445204963706	0.7585228806281438	0.6218488842943164	0.49283680939065044	0.49751005893495603
7	162	0|2|3|6|7|8|10	0.6807692307692308	random	0.6741599342417884	0.6760822840428676	0.5230749388127095	0.3411441313169694	0.3541452817587825
7	163	2|3|4|5|7|8|9	0.7269230769230769	random	0.70805	0.724317	0.5767599007505796	0.41357992143876016	0.42581291170078106
7	164	1|3|5|6|7|8|10	0.75	random	0.7035884553183315	0.7430370558182229	0.6055715921210041	0.4123560314736099	0.41806723422191117
7	165	1|4|5|6|8|9|10	0.7461538461538462	random	0.6899235165530232	0.7416746759117274	0.6072899925040186	0.38586373858747514	0.39431370731582815
7	166	0|2|3|4|6|8|9	0.6384615384615385	random	0.6337646905320713	0.6410421476650779	0.4782258879629146	0.258228	0.26531728076637107
7	167	3|4|5|6|7|8|10	0.7538461538461538	random	0.7055818952953927	0.7474967926887242	0.6137561783034455	0.4164645782265229	0.42992588963037054
7	168	0|1|2|4|5|9|10	0.6307692307692307	random	0.6308844988620891	0.6336879599882815	0.4670894704991365	0.2559541411149809	0.25942486016649186
7	169	0|1|3|4|5|7|8	0.7076923076923076	random	0.7005793534422566	0.7043022870794364	0.5499664964650801	0.3960627999942267	0.40703258606780746
7	170	2|3|4|6|7|9|10	0.8038461538461539	random	0.8026185331363599	0.8057295344173172	0.6809996483078997	0.5873047954218448	0.59235
7	171	1|2|3|4|8|9|10	0.7423076923076923	random	0.730025	0.7503099289609592	0.6095608878301185	0.43139506460748306	0.4386348580666409
7	172	0|2|3|4|6|8|10	0.6115384615384616	random	0.612887	0.6106285117749886	0.4579337133594078	0.22494371571912755	0.22601801817160208
7	173	2|3|5|6|7|8|9	0.7269230769230769	random	0.7070384733612537	0.7223565907682169	0.5722620985481405	0.4172825146926871	0.4284625159414206
7	174	0|1|3|5|6|9|10	0.6923076923076923	random	0.6821987305522597	0.6915207151347059	0.5344541867274704	0.36545719019342476	0.36787797612761597
7	175	0|1|3|4|6|7|10	0.7192307692307692	random	0.7175297855459145	0.7218106839630656	0.569769	0.4250959033567729	0.42927114055266563
7	176	0|2|3|5|6|7|9	0.6846153846153846	random	0.682767	0.6820607568623146	0.5239344441406323	0.36062031589043275	0.3704918485885106
7	177	0|2|4|5|6|7|8	0.7269230769230769	random	0.7253241116543336	0.7251886610866384	0.5736328277160505	0.4461348782860655	0.45567905542862336
7	178	1|3|5|6|7|8|9	0.6961538461538461	random	0.661806	0.687278	0.534727	0.33176376992258366	0.3378782018411274
7	179	1|2|4|5|6|8|10	0.7615384615384615	random	0.7420892961527636	0.7624754070161048	0.6225607787805031	0.4781489918880985	0.48112291883959696
7	180	0|1|2|3|5|8|10	0.6576923076923077	random	0.6383031045751635	0.6485723776009397	0.4942892366957071	0.27247029091759783	0.27350233942498126
7	181	0|1|3|5|7|9|10	0.6884615384615385	random	0.6772899521674349	0.6851098325163996	0.5311383977696207	0.3534098563665811	0.35546532537041076
7	182	1|3|5|6|7|8|10	0.75	random	0.7035884553183315	0.7430370558182229	0.6055715921210041	0.4123560314736099	0.41806723422191117
7	183	1|2|3|7|8|9|10	0.7384615384615385	random	0.7067036789728385	0.7393098462733183	0.6004428436029954	0.3982452763272655	0.4094883302292046
7	184	1|2|4|5|6|9|10	0.7153846153846154	random	0.7020227512855222	0.7144632461428435	0.5664751118597272	0.4026088851725927	0.409404
7	185	0|1|3|6|8|9|10	0.6846153846153846	random	0.6736750809805838	0.6832661497617373	0.527345	0.34310056293041813	0.3483061254286399
7	186	1|2|3|4|6|7|8	0.7384615384615385	random	0.7406417389234046	0.7407165868074284	0.5924738034439284	0.46827682551777783	0.47658042474927337
7	187	0|1|2|3|7|8|10	0.6807692307692308	random	0.6730172980594644	0.6827233722273028	0.5291069556033527	0.3398471459082234	0.3443106067959243
7	188	0|2|3|4|5|6|7	0.7153846153846154	random	0.7003399056416134	0.7144013323363405	0.5669484104810192	0.3855661462101605	0.392502
7	189	0|1|2|4|5|6|9	0.7076923076923077	random	0.7185953467203468	0.7115993801011222	0.5562864100668978	0.4186615884549245	0.4296300522390655
7	190	0|1|2|3|6|7|8	0.6269230769230769	random	0.6284719950630745	0.6260276039205487	0.4635063932877734	0.24966559118380025	0.25784938610497804
7	191	2|3|4|5|6|9|10	0.7576923076923077	random	0.7500445204963706	0.7585228806281438	0.6218488842943164	0.49283680939065044	0.49751005893495603
7	192	0|2|3|5|6|9|10	0.7153846153846154	random	0.6952914882271783	0.7093176442665353	0.5557100928077043	0.3999329737441644	0.408682
7	193	1|2|3|5|8|9|10	0.7346153846153846	random	0.7042781337366398	0.7377708400396995	0.5958949598994356	0.39678269605468647	0.40134743886899066
7	194	0|2|3|6|8|9|10	0.676923	random	0.6609501895295894	0.6713718793750829	0.5169497987079019	0.31957	0.3280539873203571
7	195	0|2|3|5|6|7|8	0.676923	random	0.670621	0.668611	0.5091774650688677	0.33916026366395524	0.35616053945233894
7	196	0|2|4|5|6|7|9	0.6653846153846154	random	0.665756	0.6651240842366984	0.5041572642895042	0.3273830806887273	0.3320133484607304
7	197	0|2|3|5|7|9|10	0.7000000000000001	random	0.6857709168969023	0.6966733038877394	0.5414815126481045	0.3777160260268994	0.3846600307809801
7	198	1|2|4|5|6|7|10	0.7423076923076923	random	0.73939	0.7417329683142719	0.5963279356876918	0.46811507013872744	0.4788846073017509
7	199	2|4|5|6|7|9|10	0.7461538461538462	random	0.7243992939307289	0.7440771328929776	0.6102383513315004	0.43492096458954727	0.43817639123963764
7	200	1|3|5|6|7|8|10	0.75	random	0.7035884553183315	0.7430370558182229	0.6055715921210041	0.4123560314736099	0.41806723422191117
7	201	1|2|3|4|6|7|8	0.7384615384615385	random	0.7406417389234046	0.7407165868074284	0.5924738034439284	0.46827682551777783	0.47658042474927337
7	202	1|2|3|5|6|7|8	0.6923076923076923	random	0.678156	0.6881173593589028	0.5303761651734784	0.36100131970110183	0.3697357546093476
7	203	0|1|4|5|6|8|10	0.7	random	0.6908939284413668	0.7009527010717661	0.5463469446955371	0.38062429932343683	0.38104019394660593
7	204	0|1|3|5|6|9|10	0.6923076923076923	random	0.6821987305522597	0.6915207151347059	0.5344541867274704	0.36545719019342476	0.36787797612761597
7	205	0|1|2|3|5|6|8	0.6692307692307692	random	0.6531605586095841	0.6659917958638777	0.5072284341552792	0.3057662750758334	0.31082008202674066
7	206	1|2|3|6|7|9|10	0.7615384615384615	random	0.7594282724882518	0.7602387717942946	0.6200605882442736	0.4999122031454362	0.5162578621938604
7	207	0|1|2|3|4|7|9	0.6884615384615385	random	0.68759	0.6938437752980375	0.5364391773928607	0.361166	0.3671683260527823
7	208	1|2|5|6|7|9|10	0.6961538461538461	random	0.682821	0.6919634172678949	0.5442144016862671	0.3433665779961205	0.35348095650764555
7	209	2|3|4|5|7|8|9	0.7269230769230769	random	0.70805	0.724317	0.5767599007505796	0.41357992143876016	0.42581291170078106
7	210	0|2|4|5|7|8|10	0.7038461538461538	random	0.6921678117897283	0.7001872732361989	0.5541072287329086	0.3819195387218143	0.3914262216678364
7	211	0|1|2|6|8|9|10	0.6846153846153846	random	0.6886634438721725	0.6828556029310319	0.5274000189531677	0.35996048782326484	0.37086071575625923
7	212	0|1|2|3|4|5|6	0.676923	random	0.6575464100169982	0.6852008363962634	0.5286595047065316	0.29865531738291384	0.30612722944265996
7	213	3|4|5|6|7|8|10	0.7538461538461538	random	0.7055818952953927	0.7474967926887242	0.6137561783034455	0.4164645782265229	0.42992588963037054
7	214	0|1|3|6|8|9|10	0.6846153846153846	random	0.6736750809805838	0.6832661497617373	0.527345	0.34310056293041813	0.3483061254286399
7	215	1|3|4|5|6|9|10	0.7730769230769231	random	0.7612014383105714	0.7724857097310469	0.6366924698566596	0.5174101187245291	0.5236912741155104
7	216	0|3|6|7|8|9|10	0.7115384615384616	random	0.6898881173643981	0.7089210535195053	0.5582163528216748	0.38343261806440543	0.3862872487113806
7	217	0|1|2|3|5|6|10	0.6538461538461539	random	0.6473954472542021	0.6542557132335397	0.49786529929280626	0.2924526753474122	0.2942745671507339
7	218	0|1|4|7|8|9|10	0.6923076923076923	random	0.6814019314019314	0.6945492094663015	0.5422618938616984	0.35291190347116475	0.35495955443595095
7	219	0|1|2|3|4|7|9	0.6884615384615385	random	0.68759	0.6938437752980375	0.5364391773928607	0.361166	0.3671683260527823
7	220	0|2|3|4|5|9|10	0.6923076923076923	random	0.6785276786480346	0.6890949752239492	0.5351172091541373	0.35301271466866324	0.36245698656217257
7	221	0|2|3|7|8|9|10	0.676923	random	0.6753911021852448	0.6762506544110825	0.5200573039032945	0.3340779771913509	0.3481381951587803
7	222	0|1|3|4|7|8|10	0.6923076923076923	random	0.682103	0.6953153425757362	0.5460529480047931	0.35861194218898024	0.361682
7	223	1|4|5|6|7|8|9	0.7423076923076923	random	0.7229331947832897	0.7399304005340803	0.5955212763749349	0.4452229795686786	0.4507035244250222
7	224	0|1|3|5|7|9|10	0.6884615384615385	random	0.6772899521674349	0.6851098325163996	0.5311383977696207	0.3534098563665811	0.35546532537041076
7	225	0|2|3|4|6|8|10	0.6115384615384616	random	0.612887	0.6106285117749886	0.4579337133594078	0.22494371571912755	0.22601801817160208
7	226	0|1|2|3|4|6|7	0.7038461538461539	random	0.6883365520408145	0.7098624395293351	0.5605948373147408	0.35958068249618386	0.3687006679173789
7	227	1|4|5|6|7|8|10	0.7653846153846153	random	0.7306955736936762	0.7631994205166994	0.6327375715620412	0.450584	0.45580156567730173
7	228	2|3|4|6|7|9|10	0.8038461538461539	random	0.8026185331363599	0.8057295344173172	0.6809996483078997	0.5873047954218448	0.59235
7	229	1|2|3|4|7|8|9	0.7192307692307692	random	0.7067324498113972	0.7196232345785006	0.5703530241884679	0.4086286876812338	0.41472636350460657
7	230	0|1|3|6|7|8|10	0.7230769230769231	random	0.7103168348960064	0.716988	0.573976	0.4197268802976134	0.4286488005313265
7	231	0|1|2|3|6|7|10	0.6961538461538461	random	0.6951174832905185	0.6987432993681996	0.5454196630643199	0.3806049613199935	0.39350986490991063
7	232	1|2|3|4|6|7|9	0.7769230769230769	random	0.7920275197798418	0.7783292805244509	0.6384888543742131	0.5584341440773823	0.5773362836662705
7	233	1|2|4|5|6|8|9	0.75	random	0.7415290136861016	0.7501449667771103	0.603938	0.48094931148758463	0.4824691430007861
7	234	1|4|5|6|7|8|10	0.7653846153846153	random	0.7306955736936762	0.7631994205166994	0.6327375715620412	0.450584	0.45580156567730173
7	235	0|1|4|5|8|9|10	0.7076923076923077	random	0.6939174093450409	0.7103296514002209	0.5597184290459682	0.3841231013450345	0.38770264986757363
7	236	0|1|2|4|5|9|10	0.6307692307692307	random	0.6308844988620891	0.6336879599882815	0.4670894704991365	0.2559541411149809	0.25942486016649186
7	237	2|3|5|6|7|8|9	0.7269230769230769	random	0.7070384733612537	0.7223565907682169	0.5722620985481405	0.4172825146926871	0.4284625159414206
7	238	2|4|5|6|7|8|9	0.7730769230769231	random	0.7614725279449369	0.7731077667657261	0.6369462520307104	0.5187543138515219	0.5218911342762623
7	239	2|3|5|6|7|9|10	0.7807692307692308	random	0.7581024315196142	0.7783969786715448	0.6464359230348664	0.5183215868362063	0.5214867189558716
7	240	0|1|3|4|5|7|9	0.7	random	0.6947029062555379	0.6989421585537641	0.5411574944457918	0.38382737969250913	0.38943308895489703
7	241	0|1|3|4|8|9|10	0.6923076923076923	random	0.6798502342530731	0.6953799047426379	0.5485187859071234	0.3539895070125405	0.3553147888912372
7	242	1|2|3|4|6|7|9	0.7769230769230769	random	0.7920275197798418	0.7783292805244509	0.6384888543742131	0.5584341440773823	0.5773362836662705
7	243	0|1|3|4|5|6|8	0.7346153846153846	random	0.7208526372425803	0.7325175595234885	0.5848334914780539	0.44083949231279373	0.4450153266788686
7	244	0|1|3|4|5|8|9	0.6692307692307692	random	0.6556105639689417	0.6679113328259656	0.5069728369858916	0.311066	0.31250984741405224
7	245	0|1|2|3|4|6|8	0.6692307692307692	random	0.6553830442433384	0.6743823142389642	0.5164392941692273	0.2942706789075926	0.3031128048370748
7	246	0|1|2|3|4|8|9	0.6423076923076924	random	0.6422318775995247	0.6482264479222044	0.4862999152112056	0.27109026074059905	0.2773663947794889
7	247	0|2|3|4|8|9|10	0.6846153846153846	random	0.6705469992184763	0.681611	0.5303553720275958	0.3236318883239731	0.33120531961808264
7	248	1|2|3|4|6|8|10	0.6923076923076923	random	0.7000974795255757	0.6975946518438257	0.5473310999921952	0.381375	0.39696162488885334
7	249	1|2|3|4|6|7|9	0.7769230769230769	random	0.7920275197798418	0.7783292805244509	0.6384888543742131	0.5584341440773823	0.5773362836662705
7	250	0|1|2|6|7|8|10	0.6961538461538461	random	0.6946712374106925	0.6920074558308719	0.5376563122268756	0.3828539949665385	0.3973734855553002
7	251	0|1|2|3|4|5|8	0.7076923076923077	random	0.6887571583528714	0.7005476845567888	0.5507068554110219	0.36309030639865303	0.3758636388239511
7	252	1|3|4|7|8|9|10	0.7730769230769231	random	0.7151178082239775	0.7705437692518813	0.6426966213376588	0.4315652443948124	0.434519
7	253	1|2|3|5|8|9|10	0.7346153846153846	random	0.7042781337366398	0.7377708400396995	0.5958949598994356	0.39678269605468647	0.40134743886899066
7	254	2|3|5|7|8|9|10	0.7538461538461538	random	0.703172	0.7544318505113806	0.6225225880406395	0.40516632340813863	0.40769540150393696
7	255	1|3|4|5|8|9|10	0.7653846153846153	random	0.7050464396284829	0.7604398796860206	0.6346062678148453	0.41286789801170565	0.42093129824250364
7	256	0|1|4|7|8|9|10	0.6923076923076923	random	0.6814019314019314	0.6945492094663015	0.5422618938616984	0.35291190347116475	0.35495955443595095
7	257	0|1|2|3|7|9|10	0.7038461538461539	random	0.7044317187811323	0.704199	0.54953	0.4005485706608454	0.4107876898089635
7	258	0|1|3|4|5|6|8	0.7346153846153846	random	0.7208526372425803	0.7325175595234885	0.5848334914780539	0.44083949231279373	0.4450153266788686
7	259	0|2|3|4|5|8|10	0.6923076923076923	random	0.6720332905418295	0.6831150551834155	0.536099	0.3340984159461464	0.3439846052222135
7	260	2|3|4|5|6|7|8	0.7692307692307692	random	0.7611870224718522	0.7686690167646484	0.6288813500854443	0.5199597141451942	0.5284220948550448
7	261	0|1|2|4|7|8|10	0.6730769230769231	random	0.6717991129883087	0.6767316185919984	0.5238211561326145	0.33748385328592934	0.3408233153706114
7	262	0|1|3|4|8|9|10	0.6923076923076923	random	0.6798502342530731	0.6953799047426379	0.5485187859071234	0.3539895070125405	0.3553147888912372
7	263	0|1|5|6|7|8|10	0.7115384615384616	random	0.7049912587412588	0.7097546191478741	0.5579715765004226	0.4032275162795503	0.41000893558489504
7	264	0|1|3|4|5|8|10	0.7346153846153847	random	0.7283380051936927	0.7356964247835109	0.5907832400210449	0.4470994714610992	0.45413961249289303
7	265	1|3|4|5|6|9|10	0.7730769230769231	random	0.7612014383105714	0.7724857097310469	0.6366924698566596	0.5174101187245291	0.5236912741155104
7	266	1|2|5|7|8|9|10	0.7076923076923077	random	0.6607692928058404	0.7103522751627714	0.567352	0.30362625515825875	0.3114347603638174
7	267	0|2|3|5|6|9|10	0.7153846153846154	random	0.6952914882271783	0.7093176442665353	0.5557100928077043	0.3999329737441644	0.408682
7	268	2|4|6|7|8|9|10	0.7846153846153846	random	0.7507475163240168	0.7846619691096018	0.6624979035076288	0.4953069743356821	0.4971188904881161
7	269	0|1|5|6|7|8|10	0.7115384615384616	random	0.7049912587412588	0.7097546191478741	0.5579715765004226	0.4032275162795503	0.41000893558489504
7	270	1|3|4|5|6|9|10	0.7730769230769231	random	0.7612014383105714	0.7724857097310469	0.6366924698566596	0.5174101187245291	0.5236912741155104
7	271	0|1|3|4|6|7|10	0.7192307692307692	random	0.7175297855459145	0.7218106839630656	0.569769	0.4250959033567729	0.42927114055266563
7	272	0|1|2|4|5|6|8	0.7153846153846154	random	0.698571	0.7117927673049624	0.5585129584897387	0.4050410582389521	0.41322386570197556
7	273	1|4|5|6|7|8|10	0.7653846153846153	random	0.7306955736936762	0.7631994205166994	0.6327375715620412	0.450584	0.45580156567730173
7	274	1|3|5|6|8|9|10	0.7192307692307692	random	0.6748574368969106	0.7140567071148106	0.5731899723417548	0.3426907428214117	0.355097
7	275	0|1|2|4|5|7|9	0.6461538461538462	random	0.6413684351710668	0.6446333835858312	0.47882068025837377	0.27930896103842495	0.2850114983126009
7	276	1|2|4|5|6|8|10	0.7615384615384615	random	0.7420892961527636	0.7624754070161048	0.6225607787805031	0.4781489918880985	0.48112291883959696
7	277	1|2|3|4|5|7|9	0.7384615384615385	random	0.7367665664158504	0.7369145101348148	0.5868389543389543	0.4665205269656781	0.47580638882290915
7	278	0|3|6|7|8|9|10	0.7115384615384616	random	0.6898881173643981	0.7089210535195053	0.5582163528216748	0.38343261806440543	0.3862872487113806
7	279	2|3|4|6|8|9|10	0.7423076923076923	random	0.7132699055304865	0.7444829360118218	0.6068485272471781	0.41544819083852863	0.4172662901826106
7	280	0|1|3|6|7|8|9	0.6538461538461539	random	0.6546953405017921	0.6514750758213143	0.4857900540927918	0.30549365933465844	0.3139860082431062
7	281	1|2|3|5|7|8|10	0.7230769230769231	random	0.6882702777032083	0.7233544432405928	0.577743	0.3746684871891758	0.37957304438734984
7	282	0|3|4|5|6|7|9	0.6884615384615385	random	0.685823	0.68737	0.5289418255362528	0.36779699289610185	0.374284
7	283	0|2|4|5|6|7|8	0.7269230769230769	random	0.7253241116543336	0.7251886610866384	0.5736328277160505	0.4461348782860655	0.45567905542862336
7	284	1|2|3|4|5|7|8	0.7269230769230769	random	0.7117402379755321	0.7243243447434944	0.5740574411622937	0.42236342553138173	0.43298137299291806
7	285	1|4|6|7|8|9|10	0.7730769230769231	random	0.7380167488614008	0.7708027067354342	0.6424703830291154	0.46198515128288425	0.4695139721679148
7	286	0|1|2|3|5|6|7	0.676923	random	0.6577350730220815	0.6739433088705953	0.5177705865808475	0.3021460695594098	0.31161876318585313
7	287	0|1|2|3|7|9|10	0.7038461538461539	random	0.7044317187811323	0.704199	0.54953	0.4005485706608454	0.4107876898089635
7	288	1|2|3|5|6|7|10	0.7653846153846153	random	0.7510913175381226	0.7630590312147807	0.6225474355381517	0.5049943911599349	0.511868
7	289	0|3|4|6|8|9|10	0.6538461538461539	random	0.6347407503276628	0.653183	0.5033272713367039	0.2661602784123785	0.26799369124409633
7	290	0|1|4|6|7|9|10	0.6692307692307692	random	0.6721457247519249	0.6692174656298224	0.510475	0.33476579486895175	0.3413258709404901
7	291	2|3|4|5|6|9|10	0.7576923076923077	random	0.7500445204963706	0.7585228806281438	0.6218488842943164	0.49283680939065044	0.49751005893495603
7	292	2|3|5|7|8|9|10	0.7538461538461538	random	0.703172	0.7544318505113806	0.6225225880406395	0.40516632340813863	0.40769540150393696
7	293	0|3|5|6|7|8|10	0.6884615384615385	random	0.6630252037902653	0.6754975292620892	0.5249152824577512	0.3311301270893191	0.33973969897146616
7	294	3|4|5|6|7|8|9	0.7115384615384616	random	0.6959823290782362	0.7117313478937127	0.5607573183253325	0.3888108666094513	0.3979307314965127
7	295	1|2|3|4|8|9|10	0.7423076923076923	random	0.730025	0.7503099289609592	0.6095608878301185	0.43139506460748306	0.4386348580666409
7	296	0|3|4|5|6|7|8	0.7038461538461539	random	0.7030642541690566	0.6999181707981552	0.542629	0.4002779994101748	0.41707
7	297	0|1|2|3|4|6|8	0.6692307692307692	random	0.6553830442433384	0.6743823142389642	0.5164392941692273	0.2942706789075926	0.3031128048370748
7	298	2|4|5|6|8|9|10	0.7615384615384616	random	0.7307529361419305	0.7645080696448006	0.631539	0.45471462745321606	0.45750021528143914
7	299	0|1|2|3|4|5|8	0.7076923076923077	random	0.6887571583528714	0.7005476845567888	0.5507068554110219	0.36309030639865303	0.3758636388239511
7	300	0|1|2|4|6|7|10	0.6384615384615384	random	0.6382711069807844	0.6416362444737265	0.4858966166885196	0.2721970858502517	0.2749283420564731
7	301	0|1|2|3|4|6|10	0.5807692307692308	random	0.5912817271919596	0.591137	0.4250854103134161	0.17271750053344498	0.17786994565181002
8	0	2|3|4|5|6|7|9|10	0.8461538461538461	MASS	0.8284126984126984	0.8458217979366907	0.7416396113925513	0.6591337932402396	0.6628474640731797
8	1	1|2|3|4|5|6|7|9	0.8307692307692307	entropy	0.8343167701863354	0.8306054043875342	0.7123531626720032	0.6596984489684704	0.6695656026986873
8	2	2|3|5|6|7|8|9|10	0.7538461538461538	random	0.6658036707452725	0.745427	0.6199516986281692	0.34505319545486685	0.3561842731763298
8	3	1|2|3|5|6|7|8|10	0.7435897435897436	random	0.7003800781894088	0.7412929552565548	0.6004027616868622	0.40528317386335094	0.41160390831027205
8	4	0|1|2|3|6|7|9|10	0.7128205128205128	random	0.7149087166591205	0.7136584498581096	0.5606072114433318	0.41347043242876086	0.4270616611728708
8	5	0|1|2|3|7|8|9|10	0.6564102564102564	random	0.6506160556085593	0.6540723372234345	0.49757910085981344	0.28920748094181425	0.29781730920695026
8	6	0|1|2|4|6|8|9|10	0.717949	random	0.7166368567493887	0.719972	0.5732099578829278	0.4194741296541024	0.4269675856470568
8	7	0|1|3|4|6|7|8|10	0.717949	random	0.7195490244563472	0.721138	0.5704230891547234	0.42866228604066736	0.4345854938581066
8	8	1|3|4|6|7|8|9|10	0.7897435897435897	random	0.7366886736250643	0.7872353961827646	0.6664622362676431	0.46647478874651027	0.4730354605200123
8	9	0|2|4|6|7|8|9|10	0.7076923076923077	random	0.693595	0.7075669338712817	0.5638337713225609	0.38313616580672466	0.38457287542999874
8	10	0|1|3|4|5|7|9|10	0.7538461538461538	random	0.7504235715825431	0.7535040747164379	0.6130530468336359	0.4946553077214848	0.5042599566620053
8	11	0|3|5|6|7|8|9|10	0.6871794871794872	random	0.6488273574251835	0.6745135684689437	0.5268137723989117	0.3015135963293624	0.31063243556289116
8	12	0|1|3|5|7|8|9|10	0.6564102564102564	random	0.628161	0.6554555572269224	0.4995084267182476	0.25425023297873756	0.25503789505407337
8	13	0|3|4|5|6|7|9|10	0.7384615384615385	random	0.7338327994674744	0.734559	0.5851549488931024	0.465874	0.483182
8	14	0|1|3|4|5|6|7|9	0.7487179487179487	random	0.7476606474594091	0.7505330013110962	0.6038720870319241	0.48084230687927837	0.48753310558651364
8	15	0|2|3|5|7|8|9|10	0.6820512820512821	random	0.6463483761194759	0.6747359701226858	0.5282132772522794	0.3035502103043152	0.30909208058990834
8	16	0|1|3|4|5|7|8|9	0.676923	random	0.672328	0.6755978938486522	0.5166609067587238	0.3397365727737845	0.3451722762929896
8	17	0|2|3|4|6|7|9|10	0.7692307692307693	random	0.7671364522417153	0.7720594767424083	0.6341005507472597	0.5241643780619043	0.5272634064573808
8	18	1|2|3|4|5|7|9|10	0.7846153846153846	random	0.7694958988380041	0.7859747233264738	0.6550220443206869	0.5278985718359959	0.5316393639483388
8	19	0|1|3|4|5|6|7|9	0.7487179487179487	random	0.7476606474594091	0.7505330013110962	0.6038720870319241	0.48084230687927837	0.48753310558651364
8	20	1|3|4|5|6|8|9|10	0.764103	random	0.7182966840312562	0.7658281697656384	0.6374764360098618	0.4280587395028068	0.43196080480556054
8	21	0|2|3|4|5|7|9|10	0.7230769230769231	random	0.716839	0.7197029085656537	0.5761666518363554	0.4265741822610403	0.43808441470843346
8	22	0|3|4|5|6|7|8|10	0.7128205128205128	random	0.7067315026697177	0.7069557602649301	0.5568600337441031	0.39986988854808087	0.41824258334559067
8	23	1|3|4|5|6|7|8|10	0.8307692307692307	random	0.7951359959380949	0.8294071146245059	0.7169746193670925	0.5968653984695964	0.598843
8	24	2|3|4|5|6|7|8|9	0.7538461538461538	random	0.7302560563430128	0.7524054388263347	0.61185	0.4637152635362829	0.4705254504079145
8	25	3|4|5|6|7|8|9|10	0.7692307692307693	random	0.6700007945336088	0.7657676446755012	0.648588	0.3578657047839305	0.3706186304819843
8	26	1|2|3|4|5|6|8|10	0.7794871794871795	random	0.7767384300274105	0.7834895011209325	0.6491350487613616	0.527134	0.5372840681659178
8	27	0|2|4|5|6|7|8|9	0.7025641025641025	random	0.7046521500216479	0.7020137066048113	0.5441587747812328	0.4051983334786094	0.4108125635497017
8	28	0|1|2|4|5|6|7|8	0.7333333333333334	random	0.7297243107769423	0.7318182101061106	0.581695	0.4553102512242816	0.4659679717279334
8	29	2|3|4|6|7|8|9|10	0.7333333333333334	random	0.6708120281489847	0.7321316342066372	0.6008147654732535	0.33556486557918364	0.3429105814967813
8	30	0|2|3|4|5|8|9|10	0.6615384615384615	random	0.6332623224728487	0.6589889961272974	0.5082852280078327	0.25967314833197785	0.26666154645243767
8	31	1|3|4|5|6|8|9|10	0.764103	random	0.7182966840312562	0.7658281697656384	0.6374764360098618	0.4280587395028068	0.43196080480556054
8	32	0|1|2|4|5|6|8|9	0.6871794871794872	random	0.6788658875449493	0.6863821938875043	0.527956	0.3603471133492945	0.36234560583982683
8	33	0|3|4|5|6|7|8|9	0.6717948717948719	random	0.6802304674730304	0.6701104039491147	0.508865	0.34784619097880365	0.36560969571150465
8	34	0|1|2|3|4|6|7|10	0.717949	random	0.698405	0.7249230898887193	0.5766255536878879	0.38682927928319244	0.39002909977196115
8	35	1|3|4|5|6|7|8|9	0.7948717948717948	random	0.7735556016873153	0.7921909804745698	0.6619957013736548	0.5538307098679134	0.5594920667221922
8	36	2|3|5|6|7|8|9|10	0.7538461538461538	random	0.6658036707452725	0.745427	0.6199516986281692	0.34505319545486685	0.3561842731763298
8	37	0|1|2|4|5|8|9|10	0.6923076923076923	random	0.6873995877665955	0.6935028141417594	0.5370905700995656	0.36751761287750645	0.3772377928001124
8	38	0|2|3|4|6|8|9|10	0.6871794871794872	random	0.6754610769347611	0.6921656028528975	0.5447024188440539	0.3428043117254384	0.34519086013420897
8	39	1|2|3|4|6|7|9|10	0.8256410256410256	random	0.8333625865638609	0.8283119132001284	0.7106650600479291	0.6349233138470002	0.647052
8	40	0|2|4|6|7|8|9|10	0.7076923076923077	random	0.693595	0.7075669338712817	0.5638337713225609	0.38313616580672466	0.38457287542999874
8	41	0|1|2|5|6|7|8|9	0.6615384615384615	random	0.6613168900803509	0.6609368071889372	0.49652128301995674	0.3198125860725293	0.32512540639172516
8	42	0|2|3|4|5|6|7|10	0.7794871794871795	random	0.7688951020275896	0.7798274358127479	0.6536643944589833	0.5315618554585341	0.5348356610182923
8	43	0|1|2|3|6|7|9|10	0.7128205128205128	random	0.7149087166591205	0.7136584498581096	0.5606072114433318	0.41347043242876086	0.4270616611728708
8	44	0|1|2|4|6|8|9|10	0.717949	random	0.7166368567493887	0.719972	0.5732099578829278	0.4194741296541024	0.4269675856470568
8	45	0|2|3|4|5|6|7|10	0.7794871794871795	random	0.7688951020275896	0.7798274358127479	0.6536643944589833	0.5315618554585341	0.5348356610182923
8	46	0|1|3|5|6|7|9|10	0.7128205128205128	random	0.7039507177922509	0.7112629460409597	0.5562867849987005	0.40861134798131116	0.4118359357320081
8	47	0|2|5|6|7|8|9|10	0.6717948717948719	random	0.6383864317841079	0.6644143271950881	0.5093705341131047	0.2785976368753188	0.2896511040943067
8	48	1|2|4|5|6|7|8|9	0.7897435897435897	random	0.7783289877215708	0.7881633766176682	0.6550885129352799	0.5531270600285068	0.5616225431691841
8	49	0|2|3|5|6|7|9|10	0.7384615384615385	random	0.7262605136708313	0.7352182119284386	0.5858640203938243	0.4594840187634379	0.46406439428843993
8	50	1|2|3|5|6|7|9|10	0.8102564102564103	random	0.8060654126486303	0.8122989936715427	0.6875499829788128	0.5935793644607578	0.5978093810123416
8	51	0|1|3|6|7|8|9|10	0.676923	random	0.666978	0.6734507381009452	0.5164986640268255	0.3228959462572908	0.33487944471519643
8	52	1|2|4|5|6|7|8|9	0.7897435897435897	random	0.7783289877215708	0.7881633766176682	0.6550885129352799	0.5531270600285068	0.5616225431691841
8	53	0|1|3|6|7|8|9|10	0.676923	random	0.666978	0.6734507381009452	0.5164986640268255	0.3228959462572908	0.33487944471519643
8	54	0|3|5|6|7|8|9|10	0.6871794871794872	random	0.6488273574251835	0.6745135684689437	0.5268137723989117	0.3015135963293624	0.31063243556289116
8	55	0|2|3|4|6|7|8|10	0.6512820512820513	random	0.6448282787007044	0.6578036213608492	0.5090081710732245	0.29226569166675276	0.29299164390877397
8	56	1|3|4|6|7|8|9|10	0.7897435897435897	random	0.7366886736250643	0.7872353961827646	0.6664622362676431	0.46647478874651027	0.4730354605200123
8	57	0|1|2|3|5|6|8|10	0.6974358974358974	random	0.6833850652271705	0.696137	0.5399437819449352	0.3676012764468279	0.3687365689758003
8	58	0|1|2|5|6|7|9|10	0.6307692307692307	random	0.6296939661956824	0.6308025560037944	0.47106122903066877	0.25076376592961835	0.2539185902145671
8	59	2|3|4|5|6|7|8|9	0.7538461538461538	random	0.7302560563430128	0.7524054388263347	0.61185	0.4637152635362829	0.4705254504079145
8	60	0|1|2|3|5|7|8|9	0.5948717948717949	random	0.5914384353699874	0.5839976008397061	0.4207923646579703	0.18050614812521315	0.18284542030232875
8	61	1|2|3|4|5|6|8|9	0.7948717948717948	random	0.7884821669558512	0.7960273045674944	0.666462	0.5724675007008524	0.5733103315743623
8	62	0|2|5|6|7|8|9|10	0.6717948717948719	random	0.6383864317841079	0.6644143271950881	0.5093705341131047	0.2785976368753188	0.2896511040943067
8	63	0|1|3|4|5|7|8|9	0.676923	random	0.672328	0.6755978938486522	0.5166609067587238	0.3397365727737845	0.3451722762929896
8	64	1|2|3|5|6|7|9|10	0.8102564102564103	random	0.8060654126486303	0.8122989936715427	0.6875499829788128	0.5935793644607578	0.5978093810123416
8	65	0|1|3|4|6|7|9|10	0.7435897435897436	random	0.746657	0.7458660153962329	0.5994514669029719	0.48016750245754436	0.48601050155428904
8	66	0|1|3|4|5|7|8|10	0.7487179487179487	random	0.7336661484370463	0.7479672681871947	0.6064649791868755	0.46697822853168913	0.47382671204756055
8	67	0|3|4|5|6|8|9|10	0.6923076923076923	random	0.6835676149400672	0.6910386343836756	0.5390711829596296	0.35055598167980895	0.3588667853144663
8	68	0|1|2|5|7|8|9|10	0.6410256410256411	random	0.6189764451235039	0.6372655378013472	0.47950485158334183	0.22850747560938395	0.23464788985866236
8	69	1|2|4|5|6|7|8|9	0.7897435897435897	random	0.7783289877215708	0.7881633766176682	0.6550885129352799	0.5531270600285068	0.5616225431691841
8	70	0|1|3|4|6|7|8|10	0.717949	random	0.7195490244563472	0.721138	0.5704230891547234	0.42866228604066736	0.4345854938581066
8	71	1|2|3|4|6|8|9|10	0.7589743589743589	random	0.7563458994708995	0.7653485941780256	0.6305670143382368	0.46892705295916115	0.4835387774614177
8	72	0|1|2|3|5|7|8|9	0.5948717948717949	random	0.5914384353699874	0.5839976008397061	0.4207923646579703	0.18050614812521315	0.18284542030232875
8	73	0|3|5|6|7|8|9|10	0.6871794871794872	random	0.6488273574251835	0.6745135684689437	0.5268137723989117	0.3015135963293624	0.31063243556289116
8	74	0|2|3|4|6|8|9|10	0.6871794871794872	random	0.6754610769347611	0.6921656028528975	0.5447024188440539	0.3428043117254384	0.34519086013420897
8	75	0|1|3|4|5|7|9|10	0.7538461538461538	random	0.7504235715825431	0.7535040747164379	0.6130530468336359	0.4946553077214848	0.5042599566620053
8	76	1|2|3|4|5|7|8|9	0.7333333333333333	random	0.7087287440228617	0.7308093553666649	0.5848898404084162	0.4195733823431788	0.4281872242129679
8	77	1|2|3|5|7|8|9|10	0.7282051282051282	random	0.65562	0.7294229065144828	0.5954082017253373	0.3088402566024502	0.3140806460027307
8	78	0|2|4|6|7|8|9|10	0.7076923076923077	random	0.693595	0.7075669338712817	0.5638337713225609	0.38313616580672466	0.38457287542999874
8	79	0|2|4|5|6|7|9|10	0.676923	random	0.6789690610312498	0.6772936473173289	0.5251725933665231	0.3481848785546047	0.352111
8	80	0|1|2|4|7|8|9|10	0.6923076923076923	random	0.6822433155080213	0.6946034118495457	0.5381387339980457	0.3545097005056179	0.358416
8	81	1|2|4|5|6|8|9|10	0.7897435897435897	random	0.7601484403901945	0.7942063728511637	0.6732284159236429	0.5084777478887692	0.5110563786925059
8	82	1|2|3|5|6|7|8|10	0.7435897435897436	random	0.7003800781894088	0.7412929552565548	0.6004027616868622	0.40528317386335094	0.41160390831027205
8	83	1|3|4|5|7|8|9|10	0.7692307692307693	random	0.6503655603655604	0.7567158433086486	0.6416393988863625	0.3184266739283964	0.3353015778779091
8	84	0|1|2|3|5|6|7|10	0.7025641025641025	random	0.6867880485527544	0.7017910160015423	0.5465198928555214	0.3707570355983195	0.3738042830065976
8	85	0|2|4|5|6|7|8|10	0.7282051282051282	random	0.7162907268170426	0.7251397671433449	0.5807653828520724	0.4314644460526228	0.43429620376569106
8	86	0|2|4|5|6|7|9|10	0.676923	random	0.6789690610312498	0.6772936473173289	0.5251725933665231	0.3481848785546047	0.352111
8	87	0|1|2|3|4|7|9|10	0.7384615384615385	random	0.7231049102256533	0.7380641400721492	0.5929968673860077	0.4377078252126241	0.44658211858035374
8	88	0|1|2|3|4|5|6|8	0.7230769230769231	random	0.6751297046033888	0.7151532645495748	0.5724407434670593	0.3413482862985788	0.3482108753633319
8	89	0|1|2|3|4|5|7|8	0.6512820512820513	random	0.6315816153156306	0.6394050834820597	0.48568719902825047	0.2424979329165063	0.2504512537242423
8	90	1|3|4|5|6|7|8|9	0.7948717948717948	random	0.7735556016873153	0.7921909804745698	0.6619957013736548	0.5538307098679134	0.5594920667221922
8	91	1|2|5|6|7|8|9|10	0.7333333333333333	random	0.663785	0.7309665967560705	0.5990260066730655	0.30244300816210984	0.3198447050621124
8	92	1|2|3|5|6|7|8|9	0.717949	random	0.7075623563705405	0.7136171129005721	0.5611812149442962	0.4085742552207416	0.42225212827749253
8	93	0|1|3|5|6|7|8|9	0.6666666666666666	random	0.6645752527486274	0.6641296766868298	0.5007115601420272	0.32898188458660893	0.332024
8	94	1|2|3|4|6|8|9|10	0.7589743589743589	random	0.7563458994708995	0.7653485941780256	0.6305670143382368	0.46892705295916115	0.4835387774614177
8	95	1|2|3|4|5|8|9|10	0.7794871794871795	random	0.7668834207029179	0.7876106747126551	0.6603085762661738	0.49215988005547523	0.5048246839018347
8	96	1|2|3|4|6|8|9|10	0.7589743589743589	random	0.7563458994708995	0.7653485941780256	0.6305670143382368	0.46892705295916115	0.4835387774614177
8	97	1|2|3|5|6|7|8|10	0.7435897435897436	random	0.7003800781894088	0.7412929552565548	0.6004027616868622	0.40528317386335094	0.41160390831027205
8	98	0|1|2|5|6|8|9|10	0.6461538461538462	random	0.633242	0.6439709515290911	0.486793	0.2649108084174077	0.2667201013151349
8	99	0|1|3|4|5|6|9|10	0.717949	random	0.7202958785853523	0.720652	0.5699196152849999	0.4296694019325273	0.43846599366269645
8	100	0|1|3|4|5|6|7|10	0.7999999999999999	random	0.7960292070044392	0.799842	0.6686810140627165	0.5860766729510477	0.5925024346997596
8	101	0|1|2|4|5|6|8|9	0.6871794871794872	random	0.6788658875449493	0.6863821938875043	0.527956	0.3603471133492945	0.36234560583982683
8	102	0|1|2|4|5|6|9|10	0.6615384615384615	random	0.6608567616307555	0.6603046631307501	0.50327	0.3155761866494931	0.3202915236825479
8	103	0|1|3|5|6|7|9|10	0.7128205128205128	random	0.7039507177922509	0.7112629460409597	0.5562867849987005	0.40861134798131116	0.4118359357320081
8	104	0|2|3|4|6|7|8|10	0.6512820512820513	random	0.6448282787007044	0.6578036213608492	0.5090081710732245	0.29226569166675276	0.29299164390877397
8	105	0|2|3|4|6|8|9|10	0.6871794871794872	random	0.6754610769347611	0.6921656028528975	0.5447024188440539	0.3428043117254384	0.34519086013420897
8	106	0|1|4|6|7|8|9|10	0.6820512820512821	random	0.6610324391897618	0.67927	0.5256333496252851	0.3217454246810576	0.3240899309772519
8	107	0|1|2|3|4|5|8|9	0.676923	random	0.6553674151935022	0.6729842594809271	0.516464	0.3076076511519014	0.3153832963981643
8	108	0|1|2|3|4|7|8|10	0.6358974358974359	random	0.6166458642184595	0.642052	0.4893337010989972	0.22802099657276814	0.23062741939183207
8	109	0|1|2|3|4|6|8|9	0.635897	random	0.6105083220872695	0.6383458159353281	0.4793910487260926	0.21090648287881406	0.2204763599150692
8	110	0|2|3|4|5|7|9|10	0.7230769230769231	random	0.716839	0.7197029085656537	0.5761666518363554	0.4265741822610403	0.43808441470843346
8	111	0|1|4|5|6|7|9|10	0.6256410256410256	random	0.6289099802484848	0.6261682927866643	0.4668419501450355	0.24342794666912626	0.25082823600527804
8	112	1|2|4|5|7|8|9|10	0.7333333333333333	random	0.6657450852612143	0.7360366411156761	0.6034673393327239	0.3044696890500753	0.3117058633974878
8	113	0|2|4|5|7|8|9|10	0.6923076923076923	random	0.6694000986446308	0.6920901306204186	0.5417560347860059	0.3371855159494732	0.34625576695862137
8	114	0|2|3|4|5|6|7|9	0.7128205128205128	random	0.7070912789219426	0.7143768824418233	0.5640257582297785	0.3972027939431975	0.4055276024344103
8	115	0|1|3|5|7|8|9|10	0.6564102564102564	random	0.628161	0.6554555572269224	0.4995084267182476	0.25425023297873756	0.25503789505407337
8	116	0|1|2|3|7|8|9|10	0.6564102564102564	random	0.6506160556085593	0.6540723372234345	0.49757910085981344	0.28920748094181425	0.29781730920695026
8	117	0|1|5|6|7|8|9|10	0.6	random	0.5967124184494657	0.5931060445692538	0.43275579322820124	0.16554182040202903	0.1980183315461085
8	118	0|1|2|5|6|7|9|10	0.6307692307692307	random	0.6296939661956824	0.6308025560037944	0.47106122903066877	0.25076376592961835	0.2539185902145671
8	119	0|1|2|3|4|7|8|9	0.6564102564102564	random	0.6589713064713064	0.6615060209327894	0.5000844121245533	0.3046517896770536	0.31066618286373526
8	120	0|2|4|5|7|8|9|10	0.6923076923076923	random	0.6694000986446308	0.6920901306204186	0.5417560347860059	0.3371855159494732	0.34625576695862137
8	121	0|2|3|4|7|8|9|10	0.676923	random	0.6651058201058201	0.6753605857895828	0.5242058157128775	0.30925056519962113	0.31737036014392944
8	122	0|2|3|5|6|8|9|10	0.6666666666666666	random	0.6461777087646653	0.6622927775772781	0.5105814428179538	0.29549691676885836	0.2980720518468947
8	123	2|3|4|5|6|7|9|10	0.8461538461538461	random	0.8284126984126984	0.8458217979366907	0.7416396113925513	0.6591337932402396	0.6628474640731797
8	124	0|1|3|5|7|8|9|10	0.6564102564102564	random	0.628161	0.6554555572269224	0.4995084267182476	0.25425023297873756	0.25503789505407337
8	125	0|2|3|4|5|6|7|10	0.7794871794871795	random	0.7688951020275896	0.7798274358127479	0.6536643944589833	0.5315618554585341	0.5348356610182923
8	126	0|2|3|4|5|7|8|10	0.6923076923076923	random	0.6717259056732741	0.6876167490350307	0.5424356149675843	0.3434273224766505	0.350653
8	127	0|1|3|4|5|6|9|10	0.717949	random	0.7202958785853523	0.720652	0.5699196152849999	0.4296694019325273	0.43846599366269645
8	128	2|3|4|5|6|7|8|10	0.8051282051282052	random	0.7713630785339931	0.8056143666191933	0.6863975198255639	0.5387837263408692	0.5430684531859729
8	129	1|2|3|4|5|6|8|9	0.7948717948717948	random	0.7884821669558512	0.7960273045674944	0.666462	0.5724675007008524	0.5733103315743623
8	130	0|1|2|3|4|6|8|10	0.6051282051282052	random	0.6086877371779444	0.6047174542681604	0.4495129372052449	0.2131314867009932	0.21453320949932242
8	131	1|2|3|4|6|8|9|10	0.7589743589743589	random	0.7563458994708995	0.7653485941780256	0.6305670143382368	0.46892705295916115	0.4835387774614177
8	132	0|1|2|4|6|7|8|10	0.6923076923076923	random	0.6848661369590162	0.6954310418263907	0.5462585361877625	0.3670013732170645	0.3677730988148102
8	133	0|3|4|5|6|7|9|10	0.7384615384615385	random	0.7338327994674744	0.734559	0.5851549488931024	0.465874	0.483182
8	134	0|2|4|5|6|7|8|10	0.7282051282051282	random	0.7162907268170426	0.7251397671433449	0.5807653828520724	0.4314644460526228	0.43429620376569106
8	135	1|2|4|5|6|7|9|10	0.764103	random	0.7620952380952382	0.7628664126411134	0.6280645280645281	0.49295744904844985	0.5133434656409375
8	136	0|1|2|3|5|8|9|10	0.6564102564102564	random	0.6353804022064892	0.6523776536622833	0.5031861235919206	0.27267611922285007	0.27808617913307787
8	137	1|2|4|5|7|8|9|10	0.7333333333333333	random	0.6657450852612143	0.7360366411156761	0.6034673393327239	0.3044696890500753	0.3117058633974878
8	138	1|2|3|4|5|6|7|9	0.8307692307692307	random	0.8343167701863354	0.8306054043875342	0.7123531626720032	0.6596984489684704	0.6695656026986873
8	139	0|1|3|4|6|8|9|10	0.7076923076923077	random	0.6914160610631199	0.70955	0.5663002313602999	0.3801581170389984	0.38118991288793114
8	140	2|3|4|5|6|7|8|10	0.8051282051282052	random	0.7713630785339931	0.8056143666191933	0.6863975198255639	0.5387837263408692	0.5430684531859729
8	141	0|1|2|3|4|7|8|10	0.6358974358974359	random	0.6166458642184595	0.642052	0.4893337010989972	0.22802099657276814	0.23062741939183207
8	142	1|2|3|4|5|6|7|9	0.8307692307692307	random	0.8343167701863354	0.8306054043875342	0.7123531626720032	0.6596984489684704	0.6695656026986873
8	143	1|2|3|4|6|8|9|10	0.7589743589743589	random	0.7563458994708995	0.7653485941780256	0.6305670143382368	0.46892705295916115	0.4835387774614177
8	144	0|1|3|4|5|6|7|8	0.717949	random	0.7130237804850807	0.7157097519769843	0.5627001819250983	0.4217066716800118	0.43547198759225636
8	145	0|2|3|5|6|7|8|9	0.6923076923076923	random	0.6906105057653045	0.6869085969199237	0.5268735250772598	0.3802589078579488	0.39237578711905463
8	146	0|1|2|4|7|8|9|10	0.6923076923076923	random	0.6822433155080213	0.6946034118495457	0.5381387339980457	0.3545097005056179	0.358416
8	147	0|1|2|3|5|6|7|10	0.7025641025641025	random	0.6867880485527544	0.7017910160015423	0.5465198928555214	0.3707570355983195	0.3738042830065976
8	148	0|1|3|4|6|8|9|10	0.7076923076923077	random	0.6914160610631199	0.70955	0.5663002313602999	0.3801581170389984	0.38118991288793114
8	149	0|1|3|4|5|6|8|10	0.7128205128205128	random	0.703029	0.7125735133682338	0.5693758138829352	0.39884240519850434	0.40237442262891654
8	150	0|1|2|5|6|7|9|10	0.6307692307692307	random	0.6296939661956824	0.6308025560037944	0.47106122903066877	0.25076376592961835	0.2539185902145671
8	151	0|1|3|6|7|8|9|10	0.676923	random	0.666978	0.6734507381009452	0.5164986640268255	0.3228959462572908	0.33487944471519643
8	152	0|1|3|5|6|7|8|10	0.7076923076923077	random	0.6933472171477286	0.7052978511177057	0.5502527207477151	0.39115210956664614	0.39328519989938177
8	153	1|3|4|5|7|8|9|10	0.7692307692307693	random	0.6503655603655604	0.7567158433086486	0.6416393988863625	0.3184266739283964	0.3353015778779091
8	154	0|1|2|3|4|6|7|8	0.6717948717948719	random	0.6537909639380227	0.6776593748669221	0.5220943991370437	0.2948911336495109	0.3053100155004346
8	155	1|2|4|5|6|7|9|10	0.764103	random	0.7620952380952382	0.7628664126411134	0.6280645280645281	0.49295744904844985	0.5133434656409375
8	156	0|2|3|5|6|7|9|10	0.7384615384615385	random	0.7262605136708313	0.7352182119284386	0.5858640203938243	0.4594840187634379	0.46406439428843993
8	157	0|1|3|5|6|8|9|10	0.6358974358974359	random	0.6182739820565908	0.6301382658024869	0.47266605205964474	0.23379200071678294	0.24170958147362423
8	158	1|2|4|5|6|7|9|10	0.764103	random	0.7620952380952382	0.7628664126411134	0.6280645280645281	0.49295744904844985	0.5133434656409375
8	159	0|1|2|4|5|6|8|9	0.6871794871794872	random	0.6788658875449493	0.6863821938875043	0.527956	0.3603471133492945	0.36234560583982683
8	160	1|2|3|4|5|7|8|10	0.8	random	0.7818588719945456	0.8022437694362865	0.6798826368149975	0.5417472407303444	0.5541803642149203
8	161	0|1|4|5|7|8|9|10	0.6717948717948717	random	0.6419245572019185	0.6696891654405528	0.5216602142485225	0.27610232130383167	0.28226812369024606
8	162	0|1|2|3|6|7|8|10	0.6923076923076923	random	0.6937423687423687	0.6935017360946396	0.5388411033411034	0.37482849634046644	0.3855092745732546
8	163	0|1|3|5|6|8|9|10	0.6358974358974359	random	0.6182739820565908	0.6301382658024869	0.47266605205964474	0.23379200071678294	0.24170958147362423
8	164	0|2|3|5|6|7|8|9	0.6923076923076923	random	0.6906105057653045	0.6869085969199237	0.5268735250772598	0.3802589078579488	0.39237578711905463
8	165	0|1|2|4|5|6|8|10	0.7128205128205128	random	0.705699	0.7126133904749241	0.5598957543128105	0.41115955461972303	0.4145078423229474
8	166	0|2|3|4|5|7|9|10	0.7230769230769231	random	0.716839	0.7197029085656537	0.5761666518363554	0.4265741822610403	0.43808441470843346
8	167	1|2|3|4|5|6|7|10	0.8358974358974359	random	0.8297280298559071	0.8364902509513381	0.7230945925718901	0.6555525281016589	0.6562751442090976
8	168	2|3|4|5|6|7|8|9	0.7538461538461538	random	0.7302560563430128	0.7524054388263347	0.61185	0.4637152635362829	0.4705254504079145
8	169	1|2|3|4|5|8|9|10	0.7794871794871795	random	0.7668834207029179	0.7876106747126551	0.6603085762661738	0.49215988005547523	0.5048246839018347
8	170	1|2|3|4|5|6|8|10	0.7794871794871795	random	0.7767384300274105	0.7834895011209325	0.6491350487613616	0.527134	0.5372840681659178
8	171	2|3|5|6|7|8|9|10	0.7538461538461538	random	0.6658036707452725	0.745427	0.6199516986281692	0.34505319545486685	0.3561842731763298
8	172	0|1|2|4|5|8|9|10	0.6923076923076923	random	0.6873995877665955	0.6935028141417594	0.5370905700995656	0.36751761287750645	0.3772377928001124
8	173	0|1|3|4|5|7|9|10	0.7538461538461538	random	0.7504235715825431	0.7535040747164379	0.6130530468336359	0.4946553077214848	0.5042599566620053
8	174	1|2|3|4|5|7|8|10	0.8	random	0.7818588719945456	0.8022437694362865	0.6798826368149975	0.5417472407303444	0.5541803642149203
[truncated: 731 more rows]

## Sheet: fig3c-data-bacdive1-entropy
carbon_source	entropy
galactitol	0.10706297620147684
glycerol	0.762625
lactose	0.9590775760050962
maltose	0.8131389222302297
sucrose	0.8791697631168606
amygdalin	0.9888765728356612
arbutin	0.9910198174355722
cellobiose	0.9396184046232225
D-arabinose	0.2315361860243431
D-arabitol	0.23882654110673843
D-fructose	0.5752054825617141
D-fucose	0.0661714
D-galactose	0.999785
D-glucose	0.4294619720471056
D-lyxose	0.20135093912766913
D-mannitol	0.998504
D-mannose	0.8712827601302868
D-ribose	0.9899770388558015
D-sorbitol	0.7206704287899226
D-tagatose	0.681243
D-xylose	0.8977050785409058
erythritol	0.0769174
esculin	0.762625
gentiobiose	0.9982909269680152
gluconate	0.7874405024313667
glycogen	0.863121
inulin	0.5710139937679357
L-arabinose	0.9396184046232225
L-arabitol	0.0661714
L-fucose	0.18557636611879413
L-rhamnose	0.42414134590390246
L-sorbose	0.2670783267266307
L-xylose	0.054965811223113545
melezitose	0.5916727785823275
methyl alpha-D-glucopyranoside	0.8503534234523928
methyl alpha-D-mannoside	0.2315361860243431
methyl beta-D-xylopyranoside	0.42414134590390246
myo-inositol	0.2670783267266307
N-acetylglucosamine	0.9129738498785998
raffinose	0.8568161885063754
ribitol	0.12581589509016325
turanose	0.8867849609781593
xylitol	0.0661714
trehalose	0.8959265927217634
Potassium 2-ketogluconate	0.16092228132166533
Potassium 5-ketogluconate	0.2315361860243431

## Sheet: fig3d_sfig4-data-bacdive1-perf
num_predictors	i	predictors	mean_accuracy	mass_prediction	mean_balanced_accuracy	mean_f1_score_weighted	mean_jaccard_score	mean_cohen_kappa_score	mean_mcc
1	0	7	0.57642142388451445	MASS	0.641118	0.591048	0.42193949933790403	0.2157576692683945	0.26083286250095067
1	1	12	0.5931280074365705	entropy	0.5933384160558698	0.6110858676894946	0.4470093316215762	0.15935786521581358	0.17016402142985843
1	2	0	0.6246896872265967	random	0.5545307926371248	0.6212223776265028	0.4722068693214359	0.10874374090346302	0.11038380196631159
1	3	1	0.6351774387576553	random	0.5468542425219489	0.6276020337991622	0.4809880431450687	0.0980312	0.0992843
1	4	2	0.6086633311461067	random	0.5685022963021387	0.6199642330984229	0.4621885261513862	0.1272752180337212	0.1296164239378008
1	5	3	0.5611698928258968	random	0.6443800581247555	0.5732542004970195	0.4032432319385816	0.21236761561740777	0.2702662306294993
1	6	4	0.5833579396325459	random	0.6483	0.5981233720602591	0.4293254452108564	0.22646402788415493	0.27356593690919484
1	7	5	0.6277025918635171	random	0.6190202678764424	0.6428832187369514	0.48183	0.2096310599533314	0.21908217139324046
1	8	6	0.6100117563429571	random	0.6386046044885937	0.6278158613056986	0.4618124667835664	0.22676283739203076	0.25175254288634286
1	9	8	0.69552	random	0.5719382306113919	0.6601291470490239	0.5301177053773424	0.16282757130795003	0.17436378730713026
1	10	9	0.6860720144356955	random	0.601598	0.6747592589963147	0.5330155021186823	0.21214085764097979	0.2143697876401159
1	11	10	0.49746582458442695	random	0.6253348265552974	0.49092311494916047	0.32628898062463346	0.16917197068037268	0.25800494488872694
1	12	11	0.6149149715660542	random	0.5702007554208178	0.6219323001608356	0.46601464904512935	0.13103475397740832	0.13323936390573848
1	13	12	0.5931280074365705	random	0.5933384160558698	0.6110858676894946	0.4470093316215762	0.15935786521581358	0.17016402142985843
1	14	13	0.4924177055993001	random	0.6357498431807566	0.4767714848629765	0.31574881315648706	0.1795396625119572	0.2902349092248747
1	15	14	0.6494570209973753	random	0.5146637057983108	0.6056980950297638	0.4777839278891434	0.032715	0.0347687
1	16	15	0.594532	random	0.5947101084363416	0.6122484503786568	0.44820582772215656	0.16203639270982062	0.17315074991961227
1	17	16	0.5349166119860017	random	0.6149064965603123	0.5455622735974394	0.3769829175940113	0.16894535163114033	0.216802
1	18	17	0.572945	random	0.5973959283089683	0.592012	0.4248464314264357	0.15844399158707947	0.17719724933298628
1	19	18	0.6411614173228346	random	0.5390042571969789	0.6265146947410447	0.48371081286185574	0.0833728	0.0847569
1	20	19	0.6047509295713036	random	0.5253129320951722	0.6032357043618205	0.45339646216809026	0.050467684551783167	0.0504716
1	21	20	0.6333688757655294	random	0.5805795845105561	0.6398290865296906	0.48519845232646375	0.1546378198766122	0.15552988572174142
1	22	21	0.6355675853018373	random	0.6096603545992907	0.645155	0.48676245834011017	0.19990185986993517	0.20621246188957676
1	23	22	0.5286020888013998	random	0.6330196717583253	0.533412	0.36463958646252903	0.18802917476187692	0.25893419219944414
1	24	23	0.6271153215223098	random	0.6300597144666931	0.6434667275069845	0.4809294662144984	0.2237742966345524	0.23770357475120912
1	25	24	0.6432247922134733	random	0.5481607182734893	0.631441	0.4871703223667521	0.10043614594559831	0.10201868718044262
1	26	25	0.593382	random	0.5379517069359787	0.602068	0.44655297102553027	0.0730366	0.0733763
1	27	26	0.6677600065616798	random	0.535796	0.6311848915869045	0.4999515557890855	0.0837239	0.0925281
1	28	27	0.6275781933508311	random	0.5887266777965553	0.6379406231351644	0.48066656812048675	0.1653810771818534	0.16784159368462698
1	29	28	0.5780941054243219	random	0.5411848593260603	0.589106	0.4299102199377317	0.0743219	0.0769238
1	30	29	0.7001156496062992	random	0.5836875823818578	0.6673650162351752	0.5363231571991217	0.18473291950886192	0.1937252870900651
1	31	30	0.700965	random	0.5561892722195205	0.6500796818532439	0.5261150121191186	0.13547608139635844	0.1587640803605671
1	32	31	0.6054896653543307	random	0.5211135488838448	0.600739	0.4525404115961596	0.044578300928909576	0.044912589633348814
1	33	32	0.5941464348206474	random	0.5679171926843727	0.6062623678282169	0.4461059564015262	0.12319720100326192	0.12724712819394648
1	34	33	0.6715422681539808	random	0.5407637160987475	0.635587	0.503854	0.0939347	0.10185813041751234
1	35	34	0.6572979549431321	random	0.5827749511725002	0.6548830078252529	0.5063798917055362	0.1676169919496271	0.16790897325566256
1	36	35	0.6213787729658793	random	0.5104691278810427	0.5952644912636269	0.4583339925991101	0.018328	0.0182163
1	37	36	0.6778245297462817	random	0.5627595317470522	0.6503495077871595	0.5143838853624652	0.1388455692956705	0.14575944459807416
1	38	37	0.6896344597550306	random	0.5275187214665624	0.6188795140160799	0.5043919057568549	0.0685612	0.0895464
1	39	38	0.5532089348206474	random	0.6029971976241143	0.5708867735398299	0.40220724498833127	0.159126	0.1884967982933459
1	40	39	0.6174089566929134	random	0.5553841770355986	0.6222641145358725	0.46863611058270366	0.10816028893460634	0.10841924904045135
1	41	40	0.6743345363079615	random	0.6317249303517155	0.6768105284991572	0.5259159743905403	0.2533778766262097	0.25988973640144536
1	42	41	0.6716037839020123	random	0.601132	0.669592	0.521628	0.2047074942361364	0.20552110008812802
1	43	42	0.5684686679790026	random	0.5321146842147946	0.5795535659219873	0.4206812988400291	0.0576453	0.0597753
1	44	43	0.5460791229221347	random	0.6262862113709842	0.5569034060742506	0.38810240443383154	0.1870954582042693	0.23777997735395506
1	45	44	0.6368616032370954	random	0.5539673757331982	0.6302694042159296	0.48452554981537854	0.11332429272215391	0.11496302367807765
1	46	45	0.6677873468941382	random	0.6881581300658715	0.6810145034580621	0.5207206511572372	0.32259208943659673	0.34646331075056586
2	0	7|39	0.6880354666249106	MASS	0.7113182029870029	0.7025319368072085	0.5464792312708521	0.3577521984502961	0.38407777238051116
2	1	12|15	0.6719650366857552	entropy	0.6720472403699473	0.6860351115937192	0.5293956170631944	0.3005163441399604	0.31527170387768366
2	2	11|39	0.6308252617215462	random	0.566223	0.6319320064061896	0.47931379452661793	0.13191577946757949	0.13212752566337754
2	3	29|42	0.6994030176270579	random	0.5780734841021898	0.6585287939067341	0.5301692556106986	0.17538294771565294	0.1852893072288396
2	4	28|30	0.6911025858983536	random	0.5551539598538094	0.64265	0.5156491757972804	0.13087346077640277	0.1508266896818231
2	5	23|26	0.6461552657480315	random	0.6452657036132704	0.6605245579897367	0.5000247955046188	0.2547893285491594	0.2673794858695463
2	6	10|34	0.699734	random	0.6632710095617956	0.7077117811045734	0.5594658145616528	0.30652774600106986	0.3098359545823163
2	7	5|39	0.6797831290264853	random	0.6682592920446325	0.6915343672688126	0.5365908787237035	0.30341612650136524	0.31246354744356364
2	8	15|29	0.6403403498568361	random	0.6268161905405244	0.6534587157765511	0.49364895471400666	0.22746834235323943	0.23533986809930948
2	9	13|26	0.7033791718861847	random	0.695687	0.7141873703763507	0.565409	0.3529696849653449	0.3649266309825306
2	10	13|42	0.5187595069792412	random	0.6488186897446818	0.5089715434774247	0.34403168110208804	0.20434433048840733	0.30941603741295975
2	11	9|38	0.6349546461166786	random	0.656551	0.6511063127111067	0.487782	0.26257860290400475	0.28526311128929616
2	12	28|30	0.6911025858983536	random	0.5551539598538094	0.64265	0.5156491757972804	0.13087346077640277	0.1508266896818231
2	13	6|45	0.6520912558160343	random	0.6661055685999216	0.6667779977315842	0.505847	0.2854325109126829	0.3045228027888413
2	14	10|42	0.5113342765748031	random	0.6279830115906847	0.5066144614086139	0.3407970150831213	0.1782499909356582	0.26043959503899017
2	15	31|39	0.6394279594667144	random	0.5846594309567801	0.6433946913092138	0.48945385063756053	0.1659036574297776	0.16629504392984912
2	16	30|34	0.6966644483715104	random	0.6241941833298973	0.6911626699348593	0.546022	0.25606041974458926	0.25734551636228625
2	17	2|28	0.617088	random	0.5750497161520007	0.6261762550991622	0.4687628136810811	0.14201245710707405	0.14359894405843593
2	18	3|22	0.6068836122047244	random	0.6646822479906176	0.6261474577668846	0.4588610251506513	0.25044830067350055	0.2957031427271951
2	19	7|13	0.5789730784717251	random	0.6463435818774623	0.5972280149111158	0.4286490625715789	0.2176245181749738	0.26530484493453727
2	20	34|44	0.6742436359162491	random	0.5986009881941678	0.6685304928687948	0.5216701648871551	0.20390850213167058	0.2049803446131364
2	21	5|39	0.6797831290264853	random	0.6682592920446325	0.6915343672688126	0.5365908787237035	0.30341612650136524	0.31246354744356364
2	22	9|16	0.6546844242125984	random	0.6911776318225787	0.6692512071391502	0.5071933247958468	0.31530336558512156	0.34944474115199525
2	23	1|41	0.6774852362204724	random	0.6265180727331111	0.6810592058207896	0.5302990630996062	0.2469815033503948	0.2476390064497307
2	24	19|34	0.6926186694702935	random	0.6303726608786473	0.6915207044473058	0.5443700764929835	0.2621402639754544	0.26249414504050017
2	25	15|29	0.6403403498568361	random	0.6268161905405244	0.6534587157765511	0.49364895471400666	0.22746834235323943	0.23533986809930948
2	26	19|32	0.6116924659985683	random	0.5294984365202471	0.6060357112139979	0.457341	0.060602475160587435	0.0607864
2	27	40|41	0.6852004294917681	random	0.613284	0.680286	0.5336585799515631	0.23297584774390387	0.23416426986953887
2	28	15|29	0.6403403498568361	random	0.6268161905405244	0.6534587157765511	0.49364895471400666	0.22746834235323943	0.23533986809930948
2	29	2|32	0.6114066973872584	random	0.5699664906950167	0.6209682236680895	0.4631050697688007	0.131638	0.13332142459643062
2	30	33|39	0.671134	random	0.6043033320413272	0.669662	0.5209312990860656	0.2105119548562205	0.21082688090794022
2	31	39|43	0.6860761900501073	random	0.7134052247573351	0.700887	0.5442296048672061	0.3578479172697831	0.38704477242378893
2	32	15|36	0.6559390658554044	random	0.6359632943404309	0.6672102393104465	0.5098508623570996	0.247963	0.25450454796777455
2	33	8|18	0.6767842363099499	random	0.5735068926318256	0.6564707974073934	0.5161953949133264	0.16229064697493717	0.16966538120733338
2	34	24|27	0.6636925666607015	random	0.629262	0.6721977266692635	0.5175806263753397	0.24268097382124226	0.24575807773742955
2	35	18|39	0.6813050845561919	random	0.6304034519178501	0.6843899767036868	0.5340394177788025	0.2552819799131661	0.2559553748480707
2	36	10|45	0.6020467967072298	random	0.6878144545343075	0.6119501270889385	0.443776	0.28161837337277745	0.35272351759260734
2	37	22|28	0.5465643454724409	random	0.6425513502358856	0.5528826362006375	0.3826211952657211	0.206789	0.2759052812573649
2	38	6|40	0.6384297266463851	random	0.6584804625448363	0.6539210884288434	0.49079823882171125	0.26832297972609753	0.2899430792647495
2	39	5|15	0.6636209846993557	random	0.6580613831966883	0.6775145623777824	0.520169	0.2782372692690832	0.2904130753809453
2	40	15|36	0.6559390658554044	random	0.6359632943404309	0.6672102393104465	0.5098508623570996	0.247963	0.25450454796777455
2	41	34|35	0.6656185688081604	random	0.5908638646703369	0.6608038605284515	0.5128513261700132	0.18646420324473018	0.1870717414996164
2	42	32|40	0.6605594577666428	random	0.6200995653415051	0.6634011558001481	0.510067	0.23333640445500783	0.23900089934352903
2	43	2|32	0.6114066973872584	random	0.5699664906950167	0.6209682236680895	0.4631050697688007	0.131638	0.13332142459643062
2	44	6|8	0.6543326659806729	random	0.6703245790406231	0.6690811643918144	0.5079007315400064	0.29124692929222296	0.3117437248587292
2	45	3|22	0.6068836122047244	random	0.6646822479906176	0.6261474577668846	0.4588610251506513	0.25044830067350055	0.2957031427271951
2	46	15|35	0.6236167345204009	random	0.619913	0.6386317843323738	0.4762597592215909	0.2101719195042788	0.2209053900535324
2	47	29|45	0.727365	random	0.6733866959394007	0.7252674927799265	0.5819826554896986	0.35131848955321743	0.35202742199976267
2	48	6|27	0.6867791472798854	random	0.6944558073370762	0.7004050361848759	0.5452306284499006	0.3376417588510502	0.3555475979129546
2	49	14|40	0.6889682690586972	random	0.5669963944197737	0.651783	0.5191710481466009	0.15467359774934922	0.1730488405891952
2	50	21|31	0.6334984005905512	random	0.5404385575128823	0.6195931240690424	0.4747900798833811	0.0868026	0.0885096
2	51	28|43	0.5676622897279885	random	0.6388551434789309	0.5791834601296678	0.4099078724108963	0.2119223243579016	0.26050251503235994
2	52	5|12	0.6729079053328562	random	0.6686434814430593	0.6865172096038459	0.5304368887421309	0.29768382141589544	0.3099536611503565
2	53	20|22	0.6991600304223335	random	0.7077285779143319	0.7127373066022757	0.5600305052569043	0.35988926432196733	0.37865130107966394
2	54	1|33	0.6990372785433071	random	0.6191373160300082	0.6904052870878065	0.5468976445611694	0.24952992694591036	0.25203070657211135
2	55	30|38	0.6874751140837508	random	0.6862623860370956	0.6996354538820114	0.5451714394988467	0.3294085935785507	0.34343040375607864
2	56	39|40	0.6488186180207588	random	0.5807762623911159	0.6475858060718835	0.496832	0.16310188037209966	0.1633904577749531
2	57	38|41	0.7134431482641375	random	0.6834251379532623	0.7209521095107977	0.5742888712088711	0.3442863154105076	0.3482846884961806
2	58	25|34	0.6676527827487473	random	0.6197849903271025	0.672605	0.5203966981809234	0.23108514493446597	0.2324246338019803
2	59	25|42	0.6050473671259843	random	0.551727	0.6117097624585883	0.45589649827786277	0.10007257139122554	0.10044562848148118
2	60	16|42	0.5454702040085898	random	0.6189630029500449	0.5567345319031534	0.38691397735854893	0.17842635403047555	0.22465771986819238
2	61	40|45	0.6930875872405154	random	0.6896617141095736	0.7022515744971611	0.5481687280933139	0.34543881929099246	0.3575507108161238
2	62	4|20	0.6951234788833214	random	0.6954666398430575	0.7079560568158106	0.5551471858698381	0.3438254973713447	0.35870673364049227
2	63	7|30	0.6717816079098068	random	0.7061676843511202	0.6863028056719237	0.5262507719672728	0.3423537453980696	0.3755909532869814
2	64	25|38	0.643832	random	0.6441974009858682	0.6598166388099925	0.4994310717382311	0.2491740573024128	0.2630451712873414
2	65	23|34	0.6754999552612742	random	0.6662915375688452	0.6878530357208217	0.5322222958988473	0.2976699614843281	0.3078126654017459
2	66	14|38	0.6390879451503221	random	0.6522342589594387	0.6547295587732496	0.49227853652363507	0.2592281576010146	0.278231
2	67	1|25	0.6696170924302076	random	0.6040374204263277	0.6690310504522515	0.5197769171665646	0.20886668465819164	0.2095206915964469
2	68	7|42	0.5874583370615605	random	0.6459351548780395	0.6014960097999773	0.4325936761666676	0.22833506608076365	0.2703684711799853
2	69	17|32	0.5885390569076593	random	0.6067484511030394	0.6058946703220676	0.4394073955253054	0.178402	0.19540904744311519
2	70	21|39	0.632341	random	0.5672812978987446	0.6332567911025606	0.4807458877646196	0.1340151928771945	0.1341692537470331
2	71	22|28	0.5465643454724409	random	0.6425513502358856	0.5528826362006375	0.3826211952657211	0.206789	0.2759052812573649
2	72	5|33	0.6936415085898354	random	0.673733	0.7029244798972386	0.5508256531070375	0.32096855735821067	0.32675378594278925
2	73	8|26	0.7058356075518969	random	0.574594	0.6642565673303653	0.5345775811185163	0.17707692961672192	0.2031768144791754
2	74	0|1	0.6386019707408733	random	0.5485805033633028	0.6271451634102921	0.48127828333688505	0.10313013785201773	0.10543825566582805
2	75	9|31	0.674567	random	0.5533612944775806	0.6389786003900977	0.5053753202051949	0.12104938557548502	0.1313783713137568
2	76	24|34	0.6670482507158196	random	0.6163604690015789	0.6712997442485998	0.5193112532496656	0.22606432785345928	0.22676549917574654
2	77	1|4	0.6675473671259843	random	0.684751	0.6826261708360298	0.5237293307590021	0.31336239903200036	0.33625141865040614
2	78	6|12	0.6761229420186113	random	0.7027817165981919	0.6917130540840284	0.5334708840790644	0.3381408423031676	0.36681373694611297
2	79	17|32	0.5885390569076593	random	0.6067484511030394	0.6058946703220676	0.4394073955253054	0.178402	0.19540904744311519
2	80	29|32	0.6924128713314245	random	0.5942941375972997	0.6694546310148812	0.5319150930997062	0.20278481449669453	0.20862502161924723
2	81	10|16	0.5309754160701503	random	0.6246539370725608	0.543052	0.37471220766056257	0.1753181940917515	0.2329876888338068
2	82	15|27	0.6730130413385826	random	0.6475664480965332	0.6835281137100365	0.5294324286063603	0.2711022616079775	0.2765563311789051
2	83	0|28	0.6320656428954903	random	0.5484359396894817	0.6208797491700684	0.4749665816122341	0.0996282	0.10118542558561437
2	84	22|44	0.551663	random	0.6458802219132607	0.5587445465008423	0.38840018181526714	0.21239717185103374	0.2809543218940689
2	85	5|39	0.6797831290264853	random	0.6682592920446325	0.6915343672688126	0.5365908787237035	0.30341612650136524	0.31246354744356364
2	86	15|37	0.6246158061918397	random	0.615322	0.6391766027057694	0.47760549004666975	0.20411626089296095	0.21297159480596561
2	87	42|44	0.6464852138511095	random	0.5581501711015379	0.6334257992580309	0.48920017064416454	0.12293418518008659	0.12543447663755053
2	88	28|41	0.676766	random	0.6059878636694673	0.672563	0.5249090390910517	0.21730304609251866	0.2186389558876374
2	89	34|38	0.700845	random	0.6646143112000406	0.7080310648404666	0.5595999871848922	0.3112458675728422	0.3140969032088615
2	90	18|24	0.6805766821760916	random	0.6168825852180975	0.6795292474074934	0.5311271787286644	0.2353139265033561	0.23599364504004006
2	91	12|25	0.6631042524158912	random	0.6549534711106725	0.6760918532406303	0.5187366683305916	0.27548635571066327	0.2864654422486546
2	92	35|37	0.6772808361667859	random	0.5306651662997022	0.6194699246585509	0.4967346014226328	0.0757546	0.0950664
2	93	24|30	0.6936862473156764	random	0.5980209525771801	0.6772545725321168	0.5365718437806287	0.21223531695613032	0.21832640414767743
2	94	14|42	0.670953	random	0.5320457727318209	0.6153746115920279	0.49162	0.0733502	0.0826901
2	95	8|22	0.6187016262526843	random	0.6921593008280418	0.6319007641580516	0.46333224207646506	0.29396106228356955	0.35603894228004684
2	96	4|37	0.6358346009305655	random	0.6803072682818229	0.650681	0.48581817741444866	0.2912374868755566	0.33028011681731645
2	97	28|45	0.6692938551360057	random	0.6686010265967036	0.6804776801347541	0.5220393668293697	0.302562	0.3146440121886883
2	98	25|31	0.6502597642269148	random	0.5896818491825804	0.6516446314188016	0.5000165985429038	0.17907521463572168	0.17941286257034178
2	99	25|34	0.6676527827487473	random	0.6197849903271025	0.672605	0.5203966981809234	0.23108514493446597	0.2324246338019803
2	100	4|19	0.6266606455798139	random	0.6678346406018814	0.6420774070302925	0.4776506775925305	0.27188351759878787	0.3066407021046318
2	101	27|35	0.634153	random	0.5963192374447291	0.6429422101654491	0.48574152931812237	0.18142145984620325	0.18368078986055011
2	102	28|33	0.6700161059413028	random	0.5421438885982531	0.6317353355857387	0.4996633278810442	0.0975029	0.10686016483066262
2	103	20|39	0.6687569904259126	random	0.6257118036200309	0.6750388392837463	0.5222291045332214	0.24043901373852095	0.24224381515984145
2	104	13|23	0.6383363345561918	random	0.6495279898256845	0.6567640805207519	0.49556035070232995	0.24909595537338147	0.26901826510640675
2	105	9|28	0.6809737383679313	random	0.5807966613717995	0.6573694544567775	0.5203386610866912	0.17407360142551304	0.17871087258555954
2	106	17|28	0.5812955775769506	random	0.6024830742317199	0.5988766580881424	0.4318692838854938	0.1701037496916379	0.1876960654004172
2	107	20|26	0.6770554648353615	random	0.6205426619457652	0.6786191075305913	0.5285571292369905	0.23820891308625033	0.23860344075023074
2	108	23|30	0.701112	random	0.6855492973410077	0.7103970721946146	0.5591649422751714	0.34150687411437686	0.34871846259318634
2	109	18|29	0.6814135759663564	random	0.576433	0.6598202137541396	0.5203622290029615	0.16909711810514702	0.17644761563560737
2	110	23|35	0.6443416696492484	random	0.6413955548495376	0.6582685812627558	0.49762078440352825	0.2495221196163442	0.2610605436619625
2	111	13|20	0.6696436560486757	random	0.6675456686474831	0.6847302074764489	0.5283642942456621	0.2909622084013553	0.3052334458614452
2	112	32|41	0.6731472575161059	random	0.6039275519523825	0.669749	0.5213726132964722	0.2118843821592436	0.21283388020829522
2	113	30|35	0.6963412110773085	random	0.5588877636698094	0.6477357602099301	0.5211199117811072	0.14116903467826208	0.16428999116991133
2	114	5|24	0.6679388309770937	random	0.656649	0.6801444298605999	0.5235600106738699	0.2815648295114131	0.29074566416543657
2	115	15|37	0.6246158061918397	random	0.615322	0.6391766027057694	0.47760549004666975	0.20411626089296095	0.21297159480596561
2	116	20|24	0.6649659426449535	random	0.6152261486061237	0.6696526262889545	0.5173446878296678	0.2228941710836943	0.2238681774557861
2	117	26|44	0.6835112629742305	random	0.5519030105782616	0.6420958469458288	0.5118907408884662	0.1235381107988876	0.14259586942305968
2	118	23|38	0.6607233133500358	random	0.6613079282586851	0.6760937842331683	0.5183370171071445	0.2789978896271703	0.2940538430068442
2	119	17|28	0.5812955775769506	random	0.6024830742317199	0.5988766580881424	0.4318692838854938	0.1701037496916379	0.1876960654004172
2	120	1|21	0.6376515524337867	random	0.5474661564213595	0.6265886985023533	0.4805140252019793	0.10005806748837456	0.1014810840382024
2	121	8|33	0.6942767984967788	random	0.5634084546799725	0.6530675103870127	0.5228277617346712	0.14935540956642396	0.1693944367104605
2	122	39|44	0.6215075832140301	random	0.5598160719547223	0.6244678426906839	0.4708327334395392	0.11827901296133196	0.11842529198547763
2	123	3|29	0.6343870235325698	random	0.69333	0.6489558077030855	0.48273578956205615	0.3044190745155229	0.3542878455088672
2	124	0|33	0.6846370011632069	random	0.5528036484864973	0.6422713890980997	0.5121869053621785	0.12384785460615894	0.13957005528616973
2	125	24|34	0.6670482507158196	random	0.6163604690015789	0.6712997442485998	0.5193112532496656	0.22606432785345928	0.22676549917574654
2	126	11|15	0.6120747024874732	random	0.6078187417981413	0.6276825634482137	0.4646232264488926	0.1885816932559115	0.19846863352013883
2	127	21|28	0.6236363077129563	random	0.5817135266692794	0.6293083679788272	0.47275424927420534	0.15360981891071562	0.15615647605701813
2	128	8|41	0.6928499127594846	random	0.6203965369584216	0.6874743324908421	0.5418404732179115	0.248361	0.24973171285720785
2	129	32|43	0.5580697476735863	random	0.6319983864370673	0.5680609311754877	0.3995288044773446	0.20054107964619575	0.24875070729082854
2	130	28|42	0.5989134081961346	random	0.5305401303142174	0.5972591619581847	0.4454194919379375	0.060229682645988915	0.0605742
2	131	22|38	0.5930887057086615	random	0.6347002208443535	0.6134610075904221	0.4465566517344584	0.20963578608419028	0.24155979467339117
2	132	35|45	0.6752071962240516	random	0.5929037479925466	0.662477	0.5176736018293643	0.19359528984586888	0.19821771748965905
2	133	13|24	0.6852549548138869	random	0.6747420352441085	0.6979028724422592	0.5447470371008866	0.31081230102313934	0.3218594640577063
2	134	21|36	0.6769377460629922	random	0.5664240777269741	0.649268	0.5122719039493816	0.14730522592705103	0.15461936705321475
2	135	2|16	0.6488119072118826	random	0.6782073490390379	0.6655012060295044	0.5034267046475336	0.2926232364963014	0.3224843594227769
2	136	18|27	0.6858656384216177	random	0.6424902097316068	0.6907201757205914	0.540154	0.27466467512721293	0.27634868025016396
2	137	7|30	0.6717816079098068	random	0.7061676843511202	0.6863028056719237	0.5262507719672728	0.3423537453980696	0.3755909532869814
2	138	14|34	0.6826687768432355	random	0.6053461678566031	0.6758885360370768	0.5301426310041331	0.21900023885291947	0.22047885391320846
2	139	27|36	0.6630480493915534	random	0.6114789690932585	0.6669134696784076	0.5145223228240046	0.21755228027000678	0.21819873774291257
2	140	11|33	0.6860431952397996	random	0.5547358105427718	0.643948	0.5137716967231178	0.128423	0.1451126612864282
2	141	26|30	0.7043625850035791	random	0.5878421114234234	0.6745517003711784	0.5399665065308308	0.2007318427327427	0.2165213336643071
2	142	24|35	0.6513681661596278	random	0.5603425508521225	0.6386697462379228	0.4938871881114749	0.12653182746683547	0.1284865836858455
2	143	10|43	0.5569034650143164	random	0.6405696406168112	0.5722851259340366	0.4029710346607165	0.20262573506902581	0.2588358888488617
2	144	11|17	0.5974717027559056	random	0.6134299095666508	0.6146528721655529	0.44856976018845335	0.19047936137630342	0.20748163478222797
2	145	6|17	0.6437916629384395	random	0.6578994184218337	0.6610610485371596	0.4998437029627307	0.2653234923515333	0.2857125118839504
2	146	1|34	0.6846157502684324	random	0.6207063482353016	0.6836676117841135	0.5358603123930674	0.24274243519656738	0.24330325575179124
2	147	29|35	0.688179	random	0.5450692946298903	0.6308879421828844	0.5083680358240392	0.10807312224511434	0.12912118152835372
2	148	21|35	0.641778	random	0.5196228212346523	0.6022619223585196	0.4710789592633297	0.041482184254786024	0.042028324052933455
2	149	6|26	0.6523115940408017	random	0.6633733118784845	0.6673682321346434	0.5067495804786952	0.28096668618984466	0.29894315402051413
2	150	0|9	0.6853444322655691	random	0.5799048882668059	0.6605481656374029	0.5226299893697846	0.17675826976622333	0.18470120886150868
2	151	14|38	0.6390879451503221	random	0.6522342589594387	0.6547295587732496	0.49227853652363507	0.2592281576010146	0.278231
2	152	8|37	0.6910955954724409	random	0.5329974794119164	0.6196347017894125	0.5034009135588947	0.0840683	0.12138909428689208
2	153	16|38	0.5840786059413028	random	0.6312210669787847	0.6031832764983882	0.4357825418479423	0.2027884012970747	0.23709235329150052
2	154	10|37	0.6544238211345741	random	0.7042626619274903	0.6686444867833636	0.5062537126784182	0.3283080113734705	0.3734548936002956
2	155	27|38	0.6809656294738726	random	0.6657994003922598	0.6931203385468299	0.5394622072055896	0.2982823413857139	0.30703194054157584
2	156	5|19	0.6673004652827488	random	0.6522266333101105	0.6789882545463123	0.5228232755667129	0.2760764945175385	0.28363778278430496
2	157	26|40	0.6998238412670007	random	0.5640563337776798	0.6541537107168398	0.5259860493617878	0.1532127423033746	0.178265
2	158	13|15	0.6114623411775233	random	0.6254020715997836	0.6315462131251856	0.467942	0.20598691401758606	0.22521639016561745
2	159	29|42	0.6994030176270579	random	0.5780734841021898	0.6585287939067341	0.5301692556106986	0.17538294771565294	0.1852893072288396
2	160	9|34	0.6975869049749464	random	0.6142805728380538	0.6873070422180889	0.5443363094763606	0.24150522042677783	0.24467139259076492
2	161	35|43	0.5767207632426629	random	0.6434544917476428	0.5899448468810826	0.42031745172294105	0.21982358265681345	0.2669437626138624
2	162	22|38	0.5930887057086615	random	0.6347002208443535	0.6134610075904221	0.4465566517344584	0.20963578608419028	0.24155979467339117
2	163	28|43	0.5676622897279885	random	0.6388551434789309	0.5791834601296678	0.4099078724108963	0.2119223243579016	0.26050251503235994
2	164	16|30	0.664906	random	0.6921703060706996	0.6789283273981497	0.5193209926789504	0.3229604851183795	0.3518388591837643
2	165	3|10	0.5682894707408733	random	0.6496757067830802	0.585163	0.41559251468999137	0.21610369441514038	0.2731722750558333
2	166	32|44	0.6676628489620616	random	0.586257	0.6565077616195765	0.5121272086696561	0.17883279420817133	0.1805048974109923
2	167	19|36	0.6897981724230494	random	0.5884334507233078	0.6699396845517883	0.5302665651514149	0.19359752120454773	0.20041025963034856
2	168	13|45	0.6235943651574803	random	0.7146725435493315	0.6340415105888951	0.4657324106998325	0.3192206855605897	0.4020393144900933
2	169	4|18	0.649732	random	0.671135	0.6657525510192462	0.5041042276664229	0.28638173687141627	0.3111041495298707
2	170	16|24	0.6721034471188261	random	0.6854670976510107	0.6870073781713594	0.5291077602417265	0.3170981032053196	0.3376662511000756
2	171	1|25	0.6696170924302076	random	0.6040374204263277	0.6690310504522515	0.5197769171665646	0.20886668465819164	0.2095206915964469
2	172	28|38	0.5693945172691481	random	0.6125087975884872	0.586252	0.4174777227541806	0.17838647556271595	0.2065268853104324
2	173	21|25	0.6341213873478884	random	0.5673623090974558	0.6340947429510638	0.48210887866424335	0.1343053359540916	0.1345990288872338
2	174	31|40	0.6378850326592699	random	0.5401127845440731	0.6195891729076132	0.47713725333701484	0.0865308	0.0898552
2	175	6|11	0.6312623031496063	random	0.6517969603014426	0.6471796462354263	0.48304253790927615	0.25589	0.2775239111864998
2	176	22|27	0.6818053194345025	random	0.6931555118999851	0.6966957588829961	0.5407680278736172	0.3302788803660265	0.350828
2	177	18|44	0.6732904214387975	random	0.5689364275156418	0.6526190431466083	0.512339	0.15215712295959175	0.1583458332131699
2	178	37|40	0.6969639182176092	random	0.5433994427805304	0.6291741190663168	0.5110305712237461	0.10844104598766235	0.1467647633037248
2	179	18|42	0.6501546282211883	random	0.5475291318584588	0.6314647544878514	0.4894620399098314	0.10332852174823415	0.10618773552016986
2	180	32|43	0.5580697476735863	random	0.6319983864370673	0.5680609311754877	0.3995288044773446	0.20054107964619575	0.24875070729082854
2	181	0|19	0.6226442264674302	random	0.5393086056122096	0.6158359516621718	0.46758388438221676	0.0812191	0.0815503
2	182	4|34	0.6867903319613458	random	0.6841066070072176	0.6997979853913154	0.545896	0.32496865729557484	0.33846866970856254
2	183	17|24	0.6086619765569077	random	0.5997614419606838	0.6249987105193031	0.4627583102939802	0.1739481837582885	0.18323242969367254
2	184	4|21	0.6112694054223335	random	0.666806	0.6259756681911213	0.45790995438762533	0.26246868448237326	0.307351
2	185	11|23	0.639204	random	0.6382706583537466	0.6534238353668351	0.49207916440316135	0.24323132937155492	0.2552684906448018
2	186	2|7	0.679379	random	0.7122655404463857	0.6947360634302606	0.5365802343388423	0.35127566928139553	0.38414486735857695
2	187	18|36	0.69371	random	0.5999334373483937	0.6784812406808433	0.5370449951380819	0.21593078761089746	0.22100406088360391
2	188	0|26	0.7000072700429492	random	0.5633880440662336	0.6534849175728282	0.5257547531116321	0.1517956904401313	0.17713362817456735
2	189	14|35	0.6637675040264853	random	0.5240869323922739	0.6122087051457462	0.4866284126133194	0.0569616	0.0644975
2	190	31|37	0.6758598223872584	random	0.5335345975000362	0.6223030082510295	0.4978433067026769	0.0804451	0.093845
2	191	20|42	0.6315133992483895	random	0.5791944767381992	0.636661	0.48153240697815636	0.15342344083284945	0.15405043209400265
2	192	20|41	0.6890311828919112	random	0.6331337639412619	0.6909765654731858	0.5425647075238167	0.2625559922141634	0.2628414639682284
2	193	0|10	0.5682106187365784	random	0.6648893553512146	0.5748220020315813	0.4047926023106638	0.23995057831002226	0.3170795821489172
2	194	5|24	0.6679388309770937	random	0.656649	0.6801444298605999	0.5235600106738699	0.2815648295114131	0.29074566416543657
2	195	2|11	0.628042	random	0.5838388862543364	0.6356813548274842	0.47916476262463503	0.15919066722667005	0.16085393985687615
2	196	10|29	0.6408609967788117	random	0.709294	0.6540710378426523	0.48850157528964316	0.32501496716252726	0.3857468890103638
2	197	0|18	0.6522240739083751	random	0.549143	0.6332180712734296	0.49149310883531244	0.10724275347661064	0.11045901814571427
2	198	2|32	0.6114066973872584	random	0.5699664906950167	0.6209682236680895	0.4631050697688007	0.131638	0.13332142459643062
2	199	12|21	0.6086326167680745	random	0.6033932217278343	0.6240071152190287	0.46102076742381803	0.181486	0.1907443291851099
2	200	39|44	0.6215075832140301	random	0.5598160719547223	0.6244678426906839	0.4708327334395392	0.11827901296133196	0.11842529198547763
2	201	21|26	0.6918494430028633	random	0.5574102997309928	0.6471351761535239	0.5182517632375855	0.1362270684626084	0.1566597893388401
2	202	0|23	0.6500864016642806	random	0.6460904375181991	0.6633174055677884	0.5035164921248321	0.2594806620073947	0.27064726852990956
2	203	13|23	0.6383363345561918	random	0.6495279898256845	0.6567640805207519	0.49556035070232995	0.24909595537338147	0.26901826510640675
2	204	17|42	0.5710649494452398	random	0.5941071003705264	0.5889856342770944	0.421571	0.1550431365204244	0.1722984646093628
2	205	34|43	0.6866164101646385	random	0.6950386546462306	0.7002953109319319	0.5451600166516805	0.3377792576279426	0.3566286266245007
2	206	24|30	0.6936862473156764	random	0.5980209525771801	0.6772545725321168	0.5365718437806287	0.21223531695613032	0.21832640414767743
2	207	5|12	0.6729079053328562	random	0.6686434814430593	0.6865172096038459	0.5304368887421309	0.29768382141589544	0.3099536611503565
2	208	21|42	0.6441713828740158	random	0.5794486446972182	0.6419809009385486	0.4912225250292383	0.1594325267116088	0.15970675160976944
2	209	5|11	0.6521852071403007	random	0.636314	0.6640381491559906	0.5060918396098072	0.2482082836124247	0.2548405098221507
2	210	0|38	0.5808962844488189	random	0.6211100646685017	0.5976474903278618	0.4295432656599881	0.1937662906592548	0.22187171966335217
2	211	15|28	0.6057366231209735	random	0.6016367907236622	0.621575	0.45821399049522477	0.17761780369848706	0.18720598105651576
2	212	27|30	0.7017573930744453	random	0.65079	0.7034596328419931	0.5560265242551329	0.29798913974429375	0.29834613858975995
2	213	6|29	0.6392216020937723	random	0.6598930387266463	0.6547845465178235	0.49139612919385495	0.2698466774082414	0.29222876537902726
2	214	41|45	0.6732040197745168	random	0.6063189309973152	0.6708811169104827	0.5222097339386156	0.21548486169349396	0.21629304504716554
2	215	1|22	0.6522640591445956	random	0.6774767875177209	0.6683901947375971	0.5069288431422033	0.2947557962520691	0.32217150888952095
2	216	5|24	0.6679388309770937	random	0.656649	0.6801444298605999	0.5235600106738699	0.2815648295114131	0.29074566416543657
2	217	6|23	0.6478449914996421	random	0.6654481189605825	0.664692	0.5033024351267379	0.2773496098042505	0.29963024907902186
2	218	14|16	0.6028677523264138	random	0.6566562334374212	0.617297	0.44960679336432685	0.2474545508359076	0.2891308989530715
2	219	38|41	0.7134431482641375	random	0.6834251379532623	0.7209521095107977	0.5742888712088711	0.3442863154105076	0.3482846884961806
2	220	14|15	0.633757	random	0.6233263607575312	0.6476246293765573	0.4868842335951996	0.219628	0.22825719265552005
2	221	20|39	0.6687569904259126	random	0.6257118036200309	0.6750388392837463	0.5222291045332214	0.24043901373852095	0.24224381515984145
2	222	15|21	0.6099761766284897	random	0.604767	0.6253455793506668	0.4623779585346899	0.18371694351804208	0.1932567895443031
2	223	4|31	0.6377466222261989	random	0.6861544197219873	0.6516875894474735	0.48721223989122403	0.2996332507956375	0.34199857823743046
2	224	23|37	0.6592217698639943	random	0.6530869878261519	0.6720262630305844	0.5134493950211892	0.27310419782210704	0.2837352173047829
2	225	31|38	0.6330560464387974	random	0.6481804155557175	0.6490459956496198	0.4860451916192863	0.2510885980752865	0.2706817382038015
2	226	6|25	0.6849345136900501	random	0.6919696980486305	0.698544	0.542957	0.3341908052750708	0.3514625723301334
2	227	5|12	0.6729079053328562	random	0.6686434814430593	0.6865172096038459	0.5304368887421309	0.29768382141589544	0.3099536611503565
2	228	21|28	0.6236363077129563	random	0.5817135266692794	0.6293083679788272	0.47275424927420534	0.15360981891071562	0.15615647605701813
2	229	25|26	0.6337947946492484	random	0.572712	0.6368382893412704	0.48447604669759403	0.14511630051310737	0.14546434499651226
2	230	35|42	0.6234707744273443	random	0.513731	0.5953083670962406	0.4580773497479916	0.026737113235956247	0.0270054
2	231	15|25	0.6708379004115963	random	0.6544041201134801	0.6826307861051216	0.527292	0.2799295424731951	0.2875409399161807
2	232	1|36	0.679563	random	0.5884820363027008	0.6659528475501012	0.522933	0.18848239361332142	0.19250989986948244
2	233	24|32	0.6488216938081603	random	0.5546330826185512	0.6341182786211527	0.49000703686019903	0.11561707488673109	0.11810317045028178
2	234	26|36	0.7011419559770937	random	0.5885616195231375	0.674236	0.5383077722100112	0.20043141067802409	0.21298105666371633
2	235	11|12	0.6036540354330708	random	0.6005104519987464	0.619472	0.45609570246929326	0.17547868453649215	0.18499382397002048
2	236	20|35	0.6323639942734431	random	0.5826140737380937	0.6382405244092837	0.48278460781472987	0.1590599275169256	0.15995787393625466
2	237	6|19	0.6472214455082319	random	0.6622150118393962	0.662802	0.5012983387169828	0.27623942230239246	0.29619660327213226
2	238	14|37	0.6930425688976378	random	0.5355175381270484	0.6212250034518176	0.5051127581442013	0.0894611	0.12746599724319763
2	239	3|6	0.6471020490336435	random	0.6832414291867429	0.6650824508778121	0.5025479833948402	0.29506517460158305	0.3290847837054276
2	240	10|40	0.6195446716177523	random	0.7024829529407082	0.6292172992736084	0.4633907266283786	0.3083155251302817	0.37896583226476943
2	241	7|28	0.5850958527201146	random	0.6454362126860458	0.5991026681636135	0.4297741666861033	0.22648811987565734	0.26979225468802276
2	242	0|42	0.6333127348783106	random	0.5462140078998672	0.6200604727936828	0.4752072262658561	0.0980987	0.0998179
2	243	21|43	0.5793458079813887	random	0.6469850614493164	0.5923776885314894	0.42254677628692777	0.22532309413936347	0.2740147782938466
2	244	23|29	0.6727488032390837	random	0.6621824864887812	0.6840922646814307	0.5278055679693884	0.2934718154242607	0.3026005268374611
2	245	30|40	0.6944756062097351	random	0.5524222336903472	0.6408281065839628	0.5161486012365115	0.12677860636249114	0.15293179965406997
2	246	1|27	0.6603256979241231	random	0.6163561392026339	0.666981	0.5133240439828595	0.22212897866395728	0.22366769884408838
2	247	8|32	0.6947907346098783	random	0.578419	0.6587565851792424	0.5273582561039517	0.17398500531101896	0.1834880460340344
2	248	24|37	0.678209	random	0.5828486090729512	0.6616816636919575	0.5197142602007842	0.17844536851661358	0.18406386701683464
2	249	24|39	0.653394	random	0.6083259448434372	0.659557	0.5053847110011189	0.20712505004403536	0.20913339769243883
2	250	2|24	0.6620965126163207	random	0.6299883147503156	0.6713786123120299	0.5163966190329746	0.2426363765490731	0.24596950836554257
2	251	12|32	0.5948653923586257	random	0.5943675515195336	0.6114334813718851	0.4471897441285032	0.16320301044485674	0.1731924840800111
2	252	4|35	0.6247928037759485	random	0.6734589271508894	0.639933	0.47369624124791976	0.27741190578795316	0.31795755260245695
2	253	12|36	0.6477896273264138	random	0.6251742837084935	0.6594443304054681	0.5017310191767224	0.2287366283071867	0.23405666620088417
2	254	25|32	0.6169352854330709	random	0.5561513616953115	0.6204570632758247	0.46649489404322897	0.11036715931870258	0.11050799689236894
2	255	3|14	0.6337002840909091	random	0.6919791667184908	0.6484187641187312	0.482145	0.30251369256608707	0.3516485469053815
2	256	8|42	0.6917300465282749	random	0.5620839049267201	0.6458784771933571	0.5197922938214226	0.14277545970021224	0.1584402855742612
2	257	9|26	0.6842953091445956	random	0.5587664134738217	0.6477447445895614	0.5150845274605655	0.13642423846077548	0.1511349931624798
2	258	24|42	0.6403671930923407	random	0.547951	0.6274780494457992	0.48247903822767935	0.1006502793451155	0.10233421687576753
2	259	4|15	0.6430484408554045	random	0.6570209244625911	0.6602005680100266	0.4990079047072447	0.2628662298873282	0.28413768659737687
2	260	23|30	0.701112	random	0.6855492973410077	0.7103970721946146	0.5591649422751714	0.34150687411437686	0.34871846259318634
2	261	3|17	0.6249102429312813	random	0.6613774747768798	0.6435247484092985	0.47899882565857554	0.2579589549532728	0.29021571718254763
2	262	10|13	0.4860118781317108	random	0.626331	0.4818252734624737	0.3180006785409498	0.16238495222548294	0.25713853809238196
2	263	35|41	0.678001	random	0.6099871378657932	0.6749591245901224	0.5268884664707059	0.2238389644664064	0.22476260938115925
2	264	20|22	0.6991600304223335	random	0.7077285779143319	0.7127373066022757	0.5600305052569043	0.35988926432196733	0.37865130107966394
2	265	33|37	0.6940497494631352	random	0.568975	0.6573083246010978	0.5251591244477923	0.15954805089727578	0.1760966310839007
2	266	13|25	0.6326718526306371	random	0.616571	0.6486915872352387	0.4900148561314621	0.20518292991310666	0.21364341330417333
2	267	22|35	0.5798835115425913	random	0.6631109145477697	0.5910730527636531	0.42027294184074293	0.2427716968836992	0.3073670827519029
2	268	35|41	0.678001	random	0.6099871378657932	0.6749591245901224	0.5268884664707059	0.2238389644664064	0.22476260938115925
2	269	30|36	0.7016374373657838	random	0.5865229215605249	0.6715350287166192	0.5375270064080687	0.1962631451128889	0.2100683434790243
2	270	4|35	0.6247928037759485	random	0.6734589271508894	0.639933	0.47369624124791976	0.27741190578795316	0.31795755260245695
2	271	11|31	0.6323536484430924	random	0.5364944657997278	0.6166357357707738	0.47292408636771227	0.0796974	0.0829775
2	272	5|31	0.6399435732820329	random	0.6299866114690487	0.6533864491029513	0.4931799537494018	0.23254424030762852	0.2411091922798817
2	273	2|45	0.6435562253937008	random	0.5964416996457331	0.6497914958640191	0.4950316256758221	0.18509318458178922	0.18622555322567502
2	274	6|17	0.6437916629384395	random	0.6578994184218337	0.6610610485371596	0.4998437029627307	0.2653234923515333	0.2857125118839504
2	275	19|23	0.6651233670365069	random	0.6643218066148201	0.6785301981163704	0.5204238153810581	0.28962650741345974	0.3028456702992316
2	276	9|36	0.6769343906585541	random	0.5696302325734247	0.6512754931071661	0.5135499715004462	0.15249221957794173	0.15881988930229857
2	277	27|32	0.6356310397279885	random	0.5940782937016177	0.6434796564552936	0.4868421158963742	0.17855276298963427	0.18020656918263733
2	278	31|41	0.6842751767179671	random	0.6115941580904916	0.6792942395263112	0.5327119648588167	0.22974951234055493	0.231003
2	279	3|21	0.5901225281853972	random	0.6615937706814593	0.6030865261684207	0.43348723949868123	0.24636824659133694	0.30044662123433835
2	280	0|24	0.6671564625089478	random	0.57021	0.6500976241223262	0.5076451491550027	0.15093408580296655	0.15546777185498484
2	281	2|5	0.6811208169291338	random	0.6719727696311654	0.6933918427687343	0.5386023223730165	0.30791266408117696	0.31814166108745023
2	282	3|18	0.6421905757874016	random	0.673371	0.6586968419608465	0.495459	0.28459063591528766	0.3147823357080123
2	283	0|40	0.670379	random	0.5963528354895408	0.6616826726063225	0.5156862611308267	0.1984575348632413	0.2022570332089028
2	284	5|7	0.6570600505547601	random	0.6756725567994017	0.6735717599364651	0.5134023182564366	0.29461949438497426	0.3178565284563816
2	285	23|35	0.6443416696492484	random	0.6413955548495376	0.6582685812627558	0.49762078440352825	0.2495221196163442	0.2610605436619625
2	286	26|39	0.6563976377952756	random	0.5949167977384051	0.6577001862687766	0.5067120823752286	0.18958752359617867	0.1899231129584633
2	287	36|41	0.6964919246599857	random	0.6221943558595654	0.6903892822231832	0.5456011154166581	0.2528480595959736	0.25451626666383764
2	288	9|45	0.7105345718503937	random	0.6849694471040534	0.71449	0.5663908084829806	0.34994910343778385	0.35602700596734693
2	289	6|21	0.639968	random	0.658799	0.6554817646171712	0.49222107220037103	0.2689243775730248	0.2903251874100084
2	290	21|24	0.6630404997315676	random	0.567023	0.646545	0.5036827882707392	0.14341275373105164	0.1474752601563919
2	291	22|44	0.551663	random	0.6458802219132607	0.5587445465008423	0.38840018181526714	0.21239717185103374	0.2809543218940689
2	292	26|42	0.6716954858625626	random	0.5436561008077256	0.6332312247706202	0.501396	0.10171313308854264	0.11293332036725943
2	293	12|43	0.6628243557623479	random	0.6947168305613313	0.6792646364498944	0.5190339760779796	0.31925640569982083	0.3514355038506941
2	294	37|39	0.653825	random	0.5884168605058364	0.6534767132279017	0.5024912447976971	0.17745149846734218	0.17756043949173386
2	295	26|37	0.6973453158554045	random	0.5695860016631169	0.6591097128652765	0.5276925732217861	0.1633378385024436	0.18310681635598644
2	296	3|30	0.6723783106657122	random	0.7194310411277652	0.6867510817135399	0.5265266482274116	0.3563235897597912	0.39927763192276855
2	297	5|32	0.6384230158375089	random	0.6273514543482068	0.6516912578368602	0.4914050512692879	0.22804147988334172	0.23626589455388683
2	298	6|10	0.6218635357015032	random	0.6582660516027827	0.641304	0.4765791102178416	0.2514278254168429	0.2836249028490677
2	299	2|32	0.6114066973872584	random	0.5699664906950167	0.6209682236680895	0.4631050697688007	0.131638	0.13332142459643062
2	300	35|44	0.6253123322297781	random	0.5156125530137933	0.5996461849132745	0.46194727899240556	0.035879557497282576	0.0388333
2	301	16|39	0.659497	random	0.6732470456418794	0.6751082722142587	0.5154413327763694	0.29401805364456124	0.3151034080778647
3	0	2|7|27	0.7410736357809925	MASS	0.7394209621271024	0.7511814969882996	0.6083943412097077	0.42937833848876183	0.44234057228338974
3	1	12|15|23	0.7097498168833547	entropy	0.7080579950790957	0.7220216290914665	0.5723374326924431	0.3678081918216471	0.38181769749908456
3	2	11|39|42	0.6312688839040469	random	0.5685229683772939	0.6311039207723004	0.4778852767685454	0.13732930062984022	0.13748624219233566
3	3	28|29|30	0.6953983359274858	random	0.5594153997626821	0.6415451564274403	0.51578	0.14298811184716723	0.1727136281036999
3	4	23|26|34	0.697228	random	0.6819036991192272	0.7070115592943871	0.5551552720374687	0.33357067617288405	0.3408248164913601
3	5	5|10|39	0.6923194012085698	random	0.686135	0.7057301015078061	0.5535266270322556	0.3280807843528408	0.34095079451940546
3	6	13|15|29	0.6690833295184032	random	0.667008	0.6839010485812914	0.5274432104701298	0.2909414430751198	0.30481451181721775
3	7	13|26|42	0.7190864768357443	random	0.7045964220196538	0.7275991938101134	0.5806412622140295	0.37645123747368625	0.3851624426892253
3	8	9|30|38	0.707689	random	0.6969581574740998	0.7171066295810788	0.5668493200270508	0.3601374713408964	0.3685807087034842
3	9	6|28|45	0.6530961019044131	random	0.6656806883702518	0.6667479697471104	0.5055322308593847	0.2880116865959254	0.3055905313114063
3	10	10|31|42	0.6250758217359458	random	0.6964866882852782	0.6360445988414307	0.4691767603090076	0.3055364158569128	0.36665554264918954
3	11	30|34|39	0.728597	random	0.6697302941512515	0.7260660594772304	0.5840861233037291	0.34506835143904474	0.3458273371449742
3	12	2|3|28	0.6366799807727522	random	0.6690965464530959	0.6532255992932323	0.48916057641022515	0.2774195095270072	0.3071171610314552
3	13	7|13|22	0.5862213308002198	random	0.6589583109073649	0.6067602564987121	0.4391975130996169	0.23076923602631758	0.2839172443361541
3	14	5|34|44	0.6877904115546604	random	0.6658081679920093	0.6965974676495518	0.5436013896937911	0.30835557981690914	0.31329290662227904
3	15	9|16|39	0.7091483931514375	random	0.7076008567076846	0.7199711785221651	0.5694514758949717	0.37182824630734534	0.38507476976049043
3	16	1|34|41	0.7046219785753525	random	0.6616790299985731	0.7084567704558464	0.5605920012056039	0.31390336885374226	0.31496980502583777
3	17	15|19|29	0.6761928332722944	random	0.6542055250843316	0.6854984989147881	0.5305828089327363	0.2857943280979729	0.29092731722663234
3	18	19|32|41	0.7032388756637978	random	0.6413596322656113	0.7001813669217529	0.5542255735002306	0.2881686817922818	0.2892223190849554
3	19	15|29|40	0.6527948177989379	random	0.6351998716441838	0.6634405936796025	0.5049221018757897	0.24756132224931876	0.2538078528363381
3	20	2|32|39	0.6500766800952207	random	0.6047819593195672	0.6561962941179613	0.5014131857505061	0.20131530545580248	0.20241213189420632
3	21	33|39|43	0.729879	random	0.7380039697212928	0.7407837827007339	0.5942532923891952	0.42113113927868306	0.4387379721110554
3	22	15|18|36	0.6869394913935177	random	0.6444898964872805	0.6917797562842785	0.5411107051699626	0.2788328664236599	0.28001878946901054
3	23	8|18|27	0.7145162859366416	random	0.6595401962302049	0.7136471344069547	0.5685398951142563	0.3202759593959161	0.3207340752516431
3	24	18|24|39	0.7167445866141733	random	0.669479	0.718478	0.573041	0.33455656424796776	0.3351894550431899
3	25	10|28|45	0.5803721845815785	random	0.6726712168284086	0.5861646278082188	0.41666360184495865	0.2567495802027983	0.33240281365792185
3	26	6|22|40	0.6317784631935542	random	0.6590955481746311	0.6494528982485525	0.4860348857208056	0.26114121092508275	0.28756461564522967
3	27	5|15|36	0.7050866370628089	random	0.6831962130817603	0.7137040012335627	0.5641092952340764	0.33963789567350866	0.3451568132859224
3	28	15|34|35	0.6787	random	0.6559314270531551	0.6880331110682044	0.5337785998001681	0.288775	0.29412705644420895
3	29	2|32|40	0.6419503067203809	random	0.5932298844987977	0.6462216104552123	0.49158228623897243	0.18227122181137187	0.18277529011802537
3	30	6|8|32	0.6502543604651163	random	0.6680365589495706	0.6641568716013968	0.5018314945213362	0.2887070495960606	0.3093335971991445
3	31	3|15|22	0.6635695156564732	random	0.6993055253694532	0.6821983176883225	0.5228500065226116	0.31853195929374156	0.3545469602362618
3	32	29|35|45	0.6923588857352133	random	0.5931525092942456	0.6673047282316613	0.5287336544764962	0.20479428523978663	0.2163035926632276
3	33	6|27|40	0.7057965001831167	random	0.7053797411935001	0.7168606034307433	0.5652370819479945	0.36734638645243606	0.3804277456445879
3	34	14|21|31	0.6644218664164072	random	0.547229	0.625906	0.4919964079429957	0.10680279872044462	0.11978981539522553
3	35	5|28|43	0.664353	random	0.6758647520608185	0.6792564322841059	0.5203590753256152	0.3019073968334448	0.3209545947737878
3	36	12|20|22	0.7088239333455411	random	0.7163206849506001	0.7223222600744995	0.5720232204640022	0.37433453752485213	0.39322665242754296
3	37	1|30|33	0.7233468000366233	random	0.6446431944116131	0.7128215314517111	0.5723199329611205	0.30710980142386546	0.31177170988125746
3	38	38|39|40	0.7071438381248856	random	0.6947610951935969	0.7168834313838133	0.5667925307602615	0.3561678644576811	0.36446317100676917
3	39	34|38|41	0.7308917780626258	random	0.6916768344811518	0.7355525204868285	0.5931204370431858	0.36866647140503894	0.37053520066250606
3	40	16|25|42	0.662595	random	0.6846776042901341	0.6773267366730455	0.5169260504588624	0.3123432959554861	0.3373844432958314
3	41	40|42|45	0.7020672152536166	random	0.6893437616671537	0.70850606085739265	0.5563303144598635	0.3535360297194779	0.36197221981290073
3	42	4|7|20	0.7227705548434353	random	0.7271159779666613	0.7353535999127732	0.5884972203632336	0.3968168929590348	0.4141488581253017
3	43	25|30|38	0.7345953122138802	random	0.7007558766240176	0.7394807315367784	0.5969382578567132	0.38508265793651075	0.38715022838678986
3	44	14|23|34	0.6956678607397913	random	0.6799411398598096	0.7051622801275507	0.5529717724292915	0.33117406692055606	0.337972
3	45	1|25|38	0.6829223699871818	random	0.6725850580669274	0.695231	0.5409926001696536	0.30923836418320383	0.3191723665217224
3	46	7|17|42	0.6502535021058414	random	0.680811	0.666511	0.504193	0.29820467743191326	0.3280493857009227
3	47	21|32|39	0.6454283785021059	random	0.5803807850788144	0.643304	0.4915601701750345	0.16249146128142553	0.16292016101782303
3	48	5|22|28	0.6396607764145761	random	0.6330521023601169	0.6551365454981807	0.4955155516785157	0.2322615737898363	0.2433917896322685
3	49	8|26|33	0.7073495582310932	random	0.602202	0.6823257372595418	0.545125	0.22941533912099715	0.2440310889024494
3	50	0|1|31	0.6746200329609962	random	0.5851200680329337	0.6596709695846396	0.5155226350554583	0.1829155728707221	0.18713396823274178
3	51	9|24|34	0.7031347280717817	random	0.6433051787293658	0.7011463991230381	0.5548716919954256	0.28995387215085344	0.2905832557035883
3	52	1|4|12	0.6973717039003845	random	0.7073015619279267	0.7112160559110686	0.5581314144608822	0.35759721280397366	0.3773308814523412
3	53	6|17|32	0.6496646676432888	random	0.6614143354941164	0.665436	0.5046190808171556	0.27559307617275586	0.29424458617868593
3	54	16|29|32	0.6309730360739791	random	0.6695716589981933	0.6448140961328878	0.47948781921381095	0.2790172072047365	0.31270863617189965
3	55	10|15|27	0.689528	random	0.682088	0.7033805249994765	0.5510565356291967	0.3198812681570591	0.33271499738866844
3	56	0|28|44	0.695121	random	0.5694765875248249	0.6494483078277272	0.5194841187124436	0.16347029809361296	0.19076746046070356
3	57	5|22|39	0.685101	random	0.6783530683947315	0.698664	0.5450367502569273	0.31421560068437915	0.3266465214712619
3	58	15|37|44	0.6453791659036806	random	0.6350355592103145	0.6576259459665984	0.49751873168454114	0.24340487318642404	0.2516318239905784
3	59	28|41|42	0.6698707310932064	random	0.6041485007413077	0.6661187111707656	0.5165289334221397	0.21281777738870683	0.21398767187184134
3	60	18|34|38	0.7379552165354331	random	0.700022	0.7421886111225691	0.6010342099421176	0.38587189598102656	0.3874957790474414
3	61	12|24|25	0.699226	random	0.685649	0.7094653684658461	0.5580000486299037	0.3384904920013087	0.34660135955125015
3	62	24|35|37	0.6831881752426295	random	0.5910688056819986	0.6654045258198278	0.5231672100732827	0.1968510656996327	0.20428980809385264
3	63	14|30|42	0.6925216878776781	random	0.5619532827540841	0.6446827266696409	0.5158774157522894	0.14727814235790399	0.17166919874386477
3	64	4|8|22	0.6345186321186596	random	0.6805467098897532	0.6521839150267915	0.4873680673843766	0.2853408647707331	0.32566953361363976
3	65	28|37|45	0.7039527444607214	random	0.5907255527073882	0.6710007183839722	0.5360780197399722	0.20936568778821724	0.23026416778278705
3	66	25|31|34	0.6833956120673869	random	0.6350062949103028	0.6859438444646115	0.5353349501523269	0.2644946085805451	0.26566686281403024
3	67	4|19|25	0.7116170344259293	random	0.6991340689965857	0.7214272659654143	0.5725126912927775	0.36222583772685396	0.371853
3	68	27|33|35	0.6830059169566014	random	0.6492813402842109	0.6886710065715689	0.5359346618865215	0.28458118015412665	0.2876703809935792
3	69	20|28|39	0.6724586843069035	random	0.6296906272859315	0.6774145402892827	0.5245966210036485	0.2504898768811943	0.2516935338019303
3	70	9|13|23	0.685024	random	0.6818854873551263	0.6985371410821082	0.544485	0.3193418676074047	0.33322403641248755
3	71	17|26|28	0.6259599317890496	random	0.6162587694288917	0.6398059043638821	0.4786540658859734	0.20714984820993348	0.21562065365936392
3	72	20|23|30	0.729349	random	0.7053839737658872	0.7357118695362163	0.5909257376801486	0.3877736679823718	0.39189121818429495
3	73	18|23|29	0.7067890496246109	random	0.6881801837740192	0.7148342713634224	0.5645878557876516	0.3503733421853405	0.35622149497423194
3	74	13|20|35	0.6724541063907709	random	0.6678417108553496	0.6861458043297215	0.5299899596544143	0.29565323389108633	0.30830574488339785
3	75	32|35|41	0.6814148049807728	random	0.6140720742953497	0.6767395379244013	0.5285353189978192	0.23403974346000608	0.2351074978904843
3	76	24|30|35	0.7021275865226149	random	0.6084174988639814	0.6840535779287824	0.54379	0.23660221376760263	0.24489267530760875
3	77	5|15|37	0.6896453259476286	random	0.6770846340948816	0.700431	0.5472234561705139	0.32155736762543546	0.33016515209863223
3	78	20|24|26	0.6929176776231459	random	0.6392436445586738	0.6939964098598503	0.5456045184728887	0.27577583074841505	0.27629066052256296
3	79	23|38|44	0.6743064457059147	random	0.66942	0.6875052646598886	0.531632	0.3000411516385617	0.31215037918319083
3	80	17|21|28	0.5875160227064641	random	0.6029158000184558	0.603877	0.4370550243269913	0.17426906308887663	0.18947257612837454
3	81	1|8|33	0.7131698063541476	random	0.6310497370786102	0.7011657546713268	0.5596807192313856	0.27948981228657066	0.2844757945031168
3	82	3|39|44	0.6493556583043398	random	0.674749	0.6650841133082924	0.5027111456129725	0.2917125870181379	0.3180246622119136
3	83	0|29|33	0.6938541475920161	random	0.5641206742199235	0.6481694994452715	0.5184175438147612	0.1519918669844326	0.1773935646708447
3	84	11|24|34	0.677353	random	0.6248814993553444	0.6789979532015962	0.5280073807891131	0.24666055323628264	0.2470056743580002
3	85	15|21|28	0.6117643861014467	random	0.6054826912812128	0.6257622018632784	0.46260134310678747	0.18739878885052547	0.1959955573496993
3	86	8|41|43	0.7347503891228713	random	0.7381518153741755	0.7447945021893739	0.5996073137798902	0.4265618995096582	0.4408964615935704
3	87	28|32|42	0.6166292803515839	random	0.5473786419681431	0.6111907277158201	0.45969945041752414	0.0962716	0.0969431
3	88	22|35|38	0.624956	random	0.6502743087490761	0.6435520806350874	0.47979883234619297	0.2454404889405736	0.27058330067888275
3	89	13|24|45	0.7151486106024538	random	0.6955617032149937	0.7236927451783166	0.5762028922588146	0.3613824487718266	0.3688406454349151
3	90	16|21|36	0.7105108954403955	random	0.7100879018066643	0.7207421079276749	0.570167	0.3784694672368369	0.39118653170849194
3	91	2|18|27	0.7245659563266801	random	0.6827097029758502	0.7280035942244074	0.5838986293360219	0.3554882338575275	0.3564564455258962
3	92	7|30|34	0.7466752884087163	random	0.7381496625590143	0.7547313299137421	0.6131623952887181	0.43813102985407126	0.4466899013914016
3	93	14|27|36	0.6884544955136421	random	0.6337155736783383	0.6886332058413177	0.5393951324173253	0.26737249658813733	0.26775897009493554
3	94	11|30|33	0.6878387657938106	random	0.5679505434383647	0.6518865912346135	0.5177634700069822	0.15723389168913274	0.17373534173986432
3	95	24|26|35	0.6794065303973631	random	0.6025335932702082	0.670962	0.5246095351293492	0.21355459206857544	0.21573993132982247
3	96	10|17|43	0.6283292895074162	random	0.6808391165864411	0.6485038788665705	0.4841726361194906	0.2768636322353368	0.32173216605596966
3	97	6|11|17	0.6588428172495879	random	0.6676094818965598	0.6739927059040232	0.5144685091355817	0.2884277319745959	0.30602846880131673
3	98	1|29|34	0.7127938449917597	random	0.6434928853573085	0.7069544093610524	0.5634240240971229	0.29740741439542523	0.2993460978981452
3	99	21|26|35	0.6901174235488006	random	0.5677399406956356	0.651273	0.5183902277094491	0.15802556225739298	0.17696774718777278
3	100	0|6|9	0.6777493247573705	random	0.6853993209950161	0.6899581736152259	0.5323444992856029	0.32710666466169463	0.3429993733055229
3	101	8|14|38	0.6892187213880242	random	0.6813914034309543	0.6995806876867997	0.5455792022420508	0.3285666999110501	0.3387912915803085
3	102	16|37|38	0.6390616416407252	random	0.6646939942978446	0.6562288563692056	0.49386102272339155	0.271218	0.2979135478529292
3	103	10|27|37	0.6899045504486357	random	0.6733415166470557	0.7009238913671261	0.5487822679458827	0.31390418371642204	0.32251605866653177
3	104	5|19|38	0.7001733885735213	random	0.683032	0.7106921832188473	0.5604822207173638	0.33292602479122685	0.34080103948986357
3	105	13|26|40	0.765397	random	0.7508269859261604	0.7716257030215501	0.6355954936961677	0.4692185471302338	0.4755887165665223
3	106	15|29|42	0.646131	random	0.6311795772481558	0.6576239729049015	0.4980252868405217	0.23867739847895802	0.24543987893975647
3	107	9|34|35	0.7016134293169749	random	0.6194433325385472	0.6897835770377279	0.5468290671918352	0.25432200528119453	0.25849608204549185
3	108	22|38|43	0.627434	random	0.682255	0.6476712251838764	0.48330803288709306	0.27796827765999366	0.32377297232734936
3	109	28|30|43	0.6818866164621864	random	0.7026476293686501	0.6949826539860935	0.537197	0.34822978035169516	0.3721837732438826
3	110	3|10|16	0.5888195843252151	random	0.6609715030538914	0.609492	0.44192603899890515	0.233539	0.28668979036915304
3	111	32|36|44	0.6659468847280717	random	0.5633870759998523	0.6402108899462005	0.5002104376500252	0.13899055692597057	0.14548513369154245
3	112	13|19|45	0.6860731207654276	random	0.6873685688476053	0.6984853255296811	0.543782	0.32981700781069095	0.34560126927904306
3	113	4|16|18	0.6845509636513459	random	0.6984692429059536	0.6997938490280502	0.5446426670031973	0.33619085134467547	0.35916368829365286
3	114	1|24|25	0.692557	random	0.6365273959648472	0.69322	0.5451760641192159	0.27162517512620454	0.2723196471129241
3	115	21|28|38	0.5790477362204725	random	0.6180983472198253	0.5945739477216099	0.426044	0.1911302633292794	0.21778368886087013
3	116	25|31|40	0.6865286234206189	random	0.6185485521704921	0.6813841071537245	0.5338967709179366	0.24420940937223817	0.24549210939221142
3	117	6|11|22	0.6212192135140084	random	0.6506372116712728	0.6394031114107991	0.4744121540341499	0.2448842409195073	0.2721683281446172
3	118	18|27|44	0.6890130012818165	random	0.6405200287435865	0.6912708537123503	0.5413521397900257	0.27617618184871845	0.27696891530566053
3	119	18|37|40	0.6780900933894891	random	0.5690862528946216	0.650936	0.5125306989038776	0.15563275811456787	0.16602459178675225
3	120	32|42|43	0.5615529436000732	random	0.6316957987659546	0.5703692007042066	0.40169285901615315	0.20327809525845164	0.2495249154920118
3	121	0|19|34	0.7012580685771836	random	0.6386493075943064	0.6980773059511516	0.5518044280121439	0.28255557962810507	0.28322124691103123
3	122	4|17|24	0.6700269524812306	random	0.6834450643423726	0.685959	0.5282319570349753	0.3102887063638192	0.33206531295202707
3	123	4|21|23	0.6806648850943051	random	0.6803837936510491	0.6939680155855442	0.5384291646137432	0.31706285067549284	0.3313416398168185
3	124	2|7|11	0.6855306377037172	random	0.7153570626511686	0.6996080237329949	0.5421905675814714	0.36211497945158627	0.3924554888891433
3	125	18|26|36	0.7101037470243545	random	0.6213098942392492	0.6954834200983473	0.55473593228471485	0.26235868215244823	0.26848371764927675
3	126	0|14|35	0.6946535661966673	random	0.5440906951780634	0.62383	0.5054504074475271	0.1106315084546845	0.1535631414915261
3	127	31|37|42	0.6823816036440212	random	0.5370075867653901	0.6191573796402743	0.4973507918345387	0.0917758	0.1204841800819276
3	128	0|20|41	0.6988480818531404	random	0.6403455642638606	0.6980882153149431	0.5509860494086455	0.28191942733650854	0.28208680859512686
3	129	5|10|24	0.6852053195385461	random	0.6859625169141291	0.6995353515785494	0.5454198314146955	0.3229077992027408	0.3385951549526067
3	130	2|11|29	0.6442924830617103	random	0.5941158165409377	0.648078	0.49346668006081285	0.18373743660244846	0.1842876633880588
3	131	0|10|18	0.6982031679179638	random	0.6901649463592248	0.7086985752491327	0.5567626111464069	0.3422246743897484	0.3542010814012121
3	132	2|12|32	0.623746	random	0.6068618152233456	0.6377344267502311	0.47717013759554106	0.19157647462854974	0.19810188726736566
3	133	21|39|44	0.6362027330159311	random	0.5736439744225523	0.6358730197230973	0.48291637534158965	0.14747432828933577	0.14763686615805008
3	134	0|21|26	0.6935771836659952	random	0.5632707686529735	0.6473675695601141	0.5177615382142783	0.15043933785229358	0.17531577376811847
3	135	13|17|23	0.6728429431422817	random	0.6828292837545968	0.6900783311308908	0.5341183256127555	0.3064796452456585	0.3280242122176347
3	136	34|42|43	0.689589	random	0.6967814657303987	0.7020960138823307	0.5470519633002546	0.3450381261661754	0.36246197010274844
3	137	5|24|30	0.7305286920893609	random	0.7027487795845722	0.7359416111599522	0.5914819875857157	0.38665013626801653	0.3892645177942995
3	138	12|21|42	0.6052070934810474	random	0.6007269418151835	0.6197129910254423	0.45594479745995026	0.17807281654771076	0.18675487348360512
3	139	0|5|11	0.6598193439846182	random	0.6431005935320167	0.6701323284910814	0.5125731007447633	0.263804	0.26951064878236475
3	140	15|28|38	0.6436135208752976	random	0.6456822708236515	0.6592637959821991	0.49861828590470764	0.25199765038752614	0.26639460032534495
3	141	27|29|30	0.7016966901666362	random	0.6487438475144142	0.701609	0.5539923384646765	0.29761815598339625	0.2979620051118852
3	142	6|41|45	0.7412301432887749	random	0.72564	0.7483292317973903	0.6057256280343387	0.4211163862110245	0.42731088583429205
3	143	1|22|24	0.7096302188243911	random	0.6987682490368429	0.719963	0.5707607553961666	0.3594710176389982	0.3698084361456972
3	144	5|6|23	0.6677780511811023	random	0.6745443109239845	0.6834520760900938	0.5259684229822019	0.2984869478153265	0.31656482270525627
3	145	14|16|41	0.7093815807544406	random	0.7072375248490983	0.7200472066107038	0.5696253820423113	0.37079859618444355	0.3844598376970795
3	146	14|15|38	0.66390656473173415	random	0.6573258583353867	0.677732	0.5204364129302219	0.27787578078513336	0.2893792831500003
3	147	20|21|39	0.6774076977659769	random	0.6323376368954249	0.6814377177333105	0.5295341151966642	0.25712974071678796	0.25805571854627335
3	148	4|15|31	0.6690444172312764	random	0.6746019455560058	0.6832307967826703	0.5257796813599771	0.3022850174161431	0.3197834326593372
3	149	23|31|37	0.6776835172129646	random	0.6672207069290387	0.6880682055502415	0.532122	0.3053985106133258	0.3137311306625482
3	150	6|25|38	0.7038995261856803	random	0.6988280325724933	0.71644	0.566128	0.35211416813354857	0.36495506105624254
3	151	5|12|21	0.6885414759201611	random	0.6783869961111353	0.6996435877275144	0.5458912445209265	0.32269040769622753	0.33189014596845634
3	152	25|26|28	0.6457448269547702	random	0.5839352509237197	0.6458565044973628	0.4943006025881949	0.17039592596263284	0.1716428686654785
3	153	25|35|42	0.6140776643471891	random	0.5587926407807005	0.6179234284114155	0.46273570161974253	0.11567385923805232	0.11582572756042317
3	154	1|15|25	0.6976724157663432	random	0.6702229514763848	0.7057699620031235	0.5554133014718066	0.31842292640563974	0.3227033092060948
3	155	24|32|36	0.6739253341878777	random	0.5916093799254175	0.6617726735799011	0.5164641347963153	0.19218449982565783	0.1955623835386572
3	156	11|26|36	0.7003427714704267	random	0.5928516215481536	0.6733052351931966	0.5361310803960072	0.20987006459008647	0.22375472372946864
3	157	12|20|35	0.6690235304889215	random	0.6496850473187812	0.6795347919339382	0.5238925534227082	0.2742450355863072	0.2807467668928936
3	158	6|14|19	0.6790849317890496	random	0.6819603451506723	0.6914315951470109	0.5348542180072028	0.32262291216546296	0.3366423287922355
3	159	3|6|37	0.6699780260025636	random	0.6951405762500272	0.6859279006383139	0.526985	0.3254330467629287	0.3530338013875451
3	160	10|28|40	0.6145180026551913	random	0.6954894974311254	0.622421	0.45615825420700545	0.30082429933251764	0.36934623333680067
3	161	0|7|42	0.6115832722944515	random	0.6608568078142677	0.6253084287462984	0.45743769567497083	0.25921389143782986	0.2977820647480075
3	162	21|23|43	0.6754497802600257	random	0.6878365145920776	0.6899969279933413	0.5325399023251296	0.32254622240531466	0.3425139022998085
3	163	29|30|40	0.6994726812854789	random	0.5601011260759715	0.6428987792645345	0.5182355911170954	0.1466401663067995	0.1835254618997892
3	164	1|27|32	0.6649735053103827	random	0.6204350415758164	0.669862	0.5164079602268401	0.23286850434221426	0.23384880871153624
3	165	8|24|37	0.6866330571323933	random	0.5951239152909736	0.6694871744430155	0.527276	0.20524749082705218	0.21174961814155357
3	166	2|24|39	0.6892582059146677	random	0.6514723399844261	0.6955714388685895	0.5448260506520833	0.28892585710689245	0.29099578853820646
3	167	12|32|35	0.6138928309833364	random	0.6078438968695362	0.6281541365121602	0.4650736186012557	0.19131071386361972	0.199826
3	168	4|12|36	0.7032812213880242	random	0.7134675432524663	0.7161590564931768	0.5639826711385161	0.3706763077473801	0.39048828699471283
3	169	14|25|32	0.6687754646584875	random	0.59598	0.6625691165004786	0.5144279835669103	0.19947265719101365	0.20123936621046346
3	170	3|8|42	0.6356591054751877	random	0.6921988777594411	0.6491241478860004	0.4828327973557695	0.3067281172548689	0.3544457711342107
3	171	9|26|42	0.6814462781541842	random	0.5592129235465788	0.6426640117995404	0.5095112706351188	0.13760953057204436	0.15464531602613404
3	172	4|15|24	0.683702	random	0.6863829434016901	0.6979032962894071	0.5431087971836861	0.32399448912875334	0.3400911336311508
3	173	3|23|30	0.7254915537447354	random	0.7168952395720841	0.7355692380824986	0.5895591214658085	0.3923511387827997	0.4027309805971331
3	174	10|13|17	0.6071481299212599	random	0.6518010154738441	0.6294354532047355	0.4643386697628879	0.2304505741395804	0.268479
3	175	22|35|41	0.7158167002380517	random	0.711719	0.7260422505392847	0.5772365209997555	0.38017648511886076	0.39323547352708277
3	176	20|33|37	0.6878330433986449	random	0.6361914530395505	0.6889854072069039	0.5393877334773032	0.2693720305721383	0.2697357165767663
3	177	13|25|35	0.6477937305438565	random	0.6254571478466832	0.661058	0.5041050177087152	0.22656652626204085	0.2328272915294939
3	178	22|35|41	0.7158167002380517	random	0.711719	0.7260422505392847	0.5772365209997555	0.38017648511886076	0.39323547352708277
3	179	4|30|36	0.6991035867972899	random	0.719025	0.7111263879031557	0.5569121896370531	0.37820682562750896	0.4031541020378254
3	180	11|31|35	0.684409	random	0.5483209463043972	0.6298475901621102	0.5039098455276647	0.11619627687246242	0.13948816217916743
3	181	2|5|31	0.7086116324848929	random	0.6924646575400721	0.717519	0.567836	0.3555767066587962	0.3621297510743186
3	182	6|17|45	0.6679760460538363	random	0.6746650396246017	0.6826111495374657	0.5247506864226852	0.30258059135875043	0.31927793842761304
3	183	9|19|23	0.7008577870353415	random	0.6897451595280738	0.7102085858781954	0.5581737152391316	0.34770583585190457	0.3561400075720356
3	184	27|32|36	0.6660078282365867	random	0.6144196487992672	0.6682851711684806	0.5157559373870761	0.22553415628395584	0.22586004848663527
3	185	3|31|41	0.7162707722944516	random	0.693609	0.7243798008629064	0.577208	0.3603490078863546	0.3656071546061027
3	186	0|21|24	0.6660913752060063	random	0.5732899773396656	0.6486139926541713	0.5050577867260578	0.15770847110205108	0.16250471623851095
3	187	2|5|18	0.7170830662882256	random	0.6978542615825221	0.7255040534294084	0.5779342331897255	0.36686303814972665	0.372769
3	188	0|3|40	0.6279023988280534	random	0.6852036198891998	0.6413417974636716	0.4740842116695861	0.2944380877525108	0.3421554054240705
3	189	5|7|23	0.6682427096685588	random	0.6816037730830677	0.6846047966823886	0.5267495152702993	0.3063250314551158	0.3278792143462543
3	190	26|35|39	0.665323	random	0.6023614279995515	0.6639889205916166	0.5136807419019481	0.20702163241378296	0.20740356867845114
3	191	9|36|41	0.704429	random	0.6287093687592382	0.6957979045710873	0.5519979696369538	0.2701903165740081	0.273119
3	192	6|21|45	0.656584	random	0.6689459060072184	0.6700032907513496	0.5093029101771505	0.29410935846181174	0.31170305275997784
3	193	21|22|24	0.6851320728804248	random	0.6947971841052519	0.697669	0.5421774594261418	0.3401548310653967	0.3596589494917359
3	194	26|42|44	0.6638739470792895	random	0.5433914034948107	0.627356	0.4932040064424961	0.10117830533207403	0.11337097063896817
3	195	12|39|43	0.7076963353781359	random	0.7285005176029813	0.721676	0.5699207661840667	0.38810951958521595	0.4140599624936826
3	196	3|26|37	0.7169772019776598	random	0.7238533367111541	0.7280519480793565	0.5783782464588183	0.3972576270798048	0.41343411860108903
3	197	5|30|32	0.6941030717817249	random	0.6722633479061475	0.7019269164511225	0.5495501748554807	0.3227767706412535	0.3270532810798863
3	198	6|10|32	0.6308571575718733	random	0.6653497993433012	0.6487608834107931	0.48434098816707866	0.2668432484620566	0.2983855034630036
3	199	2|35|44	0.6389285959531221	random	0.6005124106665974	0.6459564104982749	0.48915539686249604	0.19169806262153857	0.19366753273351447
3	200	10|16|39	0.654141	random	0.6761955917912122	0.6723967312398179	0.5125496083411598	0.28825878278322925	0.31552186351969436
3	201	26|32|42	0.6801719007507783	random	0.55472	0.63845	0.5066185032968993	0.1278632260855875	0.1435790354797853
3	202	16|27|43	0.7029175631752427	random	0.727631	0.7180945739976191	0.5657215692484392	0.3797273096966057	0.4093563009415241
3	203	2|24|29	0.7045166865043032	random	0.6561394185842755	0.7063038558716815	0.5588695699456359	0.308203	0.3087344784080965
3	204	29|32|45	0.7197445522798023	random	0.6623937277675973	0.715395	0.570729	0.3328657155250998	0.3345552326827638
3	205	6|26|33	0.7209582722944515	random	0.7086022677152951	0.729608	0.5821914894362501	0.3846404060839975	0.3921452930195986
3	206	7|32|44	0.6091154893792345	random	0.6611089530887323	0.6224793068892547	0.45455906316156786	0.2587521904889695	0.29886150353670865
3	207	2|15|43	0.6999751075810291	random	0.7189539193387992	0.7145368430711128	0.5616655824011949	0.37109274925787883	0.3963546882607072
3	208	17|31|36	0.6920467290789233	random	0.6622703069345272	0.6990126970977685	0.5474063877499769	0.30696488700902225	0.31014846095733073
3	209	4|9|34	0.7250203145028383	random	0.7113996002445232	0.7333926828333187	0.587206	0.389247	0.3976262555656324
3	210	37|39|44	0.6597254967039003	random	0.5942332212073359	0.6572588340492963	0.5065215773538577	0.1912498158198318	0.1914351873011705
3	211	8|24|33	0.7006635117194653	random	0.6202978417004994	0.6898049254476412	0.5466361414746704	0.25488181899701645	0.2591381264687077
3	212	3|12|41	0.7212775819446988	random	0.7041481037233905	0.7311842220301502	0.5853760742983667	0.3716124821890381	0.3799737560324731
3	213	14|25|36	0.7029885208752975	random	0.627719	0.6946778177490691	0.5505007587758088	0.267894	0.27021095073301665
3	214	3|32|41	0.7076113578099249	random	0.6837616837209459	0.7158582621955395	0.5671080418279666	0.3420485695450227	0.34726913641413765
3	215	25|34|45	0.6909912332906061	random	0.6370860344614301	0.6915675450464118	0.5427256225638184	0.2721065736836979	0.2728849146237372
3	216	13|17|36	0.6603480932979308	random	0.6803828777520753	0.6773039421722781	0.5179800828870577	0.30052524547455883	0.3252370750778651
3	217	8|16|32	0.6353478071781725	random	0.6697532586056175	0.6499705257279911	0.4849558312381767	0.2810266129053001	0.31167541947263594
3	218	4|12|13	0.6386831052005127	random	0.6786120944203743	0.658736	0.4961788880766586	0.2795077259481533	0.31716129978806495
3	219	10|34|35	0.7022085584142098	random	0.6654886711505142	0.7090543870005147	0.56085	0.3139481152701551	0.3165836427475645
3	220	13|20|44	0.6747353392235854	random	0.6728231157708251	0.6885570431621355	0.5323994615283117	0.3032932830498883	0.3169216610641567
3	221	3|7|34	0.710278	random	0.7230142032513305	0.7241919269141577	0.57414	0.382142	0.4040419050122388
3	222	14|25|40	0.6840883080021973	random	0.6075786621924224	0.6755017470116879	0.5293650223895552	0.22561163937893422	0.2279766616049644
3	223	1|10|31	0.7104327847463835	random	0.7010758635487995	0.7205901332383877	0.5711107530063976	0.36358	0.37433054950493616
3	224	33|40|44	0.6808617354880059	random	0.5545201246074848	0.6386978755896225	0.5070229745277635	0.1275530052328727	0.14383263813361716
3	225	3|26|27	0.7148450375389123	random	0.7097731283293632	0.72571	0.5769654286199187	0.37639391201811034	0.38834534606510485
3	226	34|39|43	0.7255	random	0.725449	0.7363566334442947	0.5895241432377869	0.40235887426657996	0.41608198672551344
3	227	15|21|37	0.6271396035524629	random	0.616591	0.6402048268076623	0.47861647066988594	0.20921186813570813	0.21703976383861018
3	228	4|23|24	0.6988457928950742	random	0.6984908463693928	0.7117621620539865	0.5597928544424225	0.3488689247334043	0.36370165840805957
3	229	6|32|39	0.7090725714154916	random	0.712575	0.7201169240584867	0.5686787495257437	0.3790749084746669	0.3936106652092799
3	230	15|32|39	0.6726214864493683	random	0.6648652141334277	0.6844698540112781	0.5278453439071213	0.2968525934912242	0.30646423228166497
3	231	16|33|38	0.7061201016297382	random	0.7058304079847492	0.7189272451379511	0.5686024945270033	0.36163371602422817	0.37670304575614466
3	232	8|18|41	0.7168358588170665	random	0.6594084201957536	0.7149435852488291	0.570431	0.32277873802154267	0.3234215216421201
3	233	15|21|26	0.6432535822193738	random	0.6313950685166959	0.6557151703549843	0.495737	0.23719796250350306	0.24498052257367017
3	234	7|9|29	0.6773298731917231	random	0.7088266803418485	0.6903170556833548	0.5311530538347583	0.3531156101691407	0.3838764859151243
3	235	20|42|45	0.6494695339681377	random	0.593763	0.6508120020073026	0.49752152176587255	0.1859713689491251	0.18640129146806686
3	236	9|17|40	0.639927	random	0.6405858303230638	0.6537760905766085	0.49189472627638625	0.24768566335735626	0.2597948469382546
3	237	0|19|31	0.6473124771104193	random	0.5586722248012216	0.6339669235144691	0.48819619567915845	0.12533400465489236	0.12750980103036444
3	238	5|22|34	0.6849229193371178	random	0.6624992177935188	0.6963418931392534	0.5443370361031599	0.2944818646177723	0.3018584640793385
3	239	22|26|37	0.7302680369895623	random	0.7260452210609069	0.7395008203475073	0.5936813967324686	0.41090429994490824	0.42216017499247793
3	240	0|20|41	0.6988480818531404	random	0.6403455642638606	0.6980882153149431	0.5509860494086455	0.28191942733650854	0.28208680859512686
3	241	17|22|36	0.6930261170115364	random	0.6875376210291361	0.7058143236764499	0.553547	0.332051	0.34488678443742415
3	242	17|29|43	0.6828133583592749	random	0.7103285604334523	0.697692	0.5404146243066555	0.35175205743496646	0.38141079831056907
3	243	2|8|16	0.6809807613074529	random	0.6945658385879484	0.6948549656541767	0.5381586285094001	0.33484632637952394	0.3558164192535737
3	244	16|20|45	0.7040929431422817	random	0.7163835692119594	0.7165254814556544	0.5640543196028304	0.37718140150063306	0.3972116783303844
3	245	5|17|18	0.7041258469144845	random	0.6805837190188835	0.7131305436167629	0.5639684720195597	0.3339531935297152	0.3396359793404596
3	246	5|41|43	0.6984583867423549	random	0.7019435267560817	0.7118172051898282	0.559558	0.3522944199986004	0.3687363548033567
3	247	23|39|42	0.6756260300311299	random	0.6711302133157142	0.6875938233869968	0.5309024960507199	0.30651649671570896	0.3175756648839256
3	248	14|41|45	0.6798986563816151	random	0.6104580487508822	0.6745762435423676	0.5267024795520789	0.2276767285094666	0.22919940013607487
3	249	37|42|45	0.7151546191173778	random	0.6033895261590427	0.6826110025347499	0.5483249899674344	0.2370553887085774	0.2607820686918118
3	250	18|28|35	0.6799561664530306	random	0.5798665609038532	0.6585681978250839	0.5176844448169523	0.17702812169369628	0.18533074609543773
3	251	12|17|23	0.7067859023072698	random	0.7006721098937313	0.7190032026868599	0.5693716429189078	0.3562980259481966	0.3688202018134383
3	252	7|16|20	0.7327052050906427	random	0.7457979609900853	0.7452188863827456	0.6000731298923744	0.42481798783948416	0.44664406126471756
3	253	21|32|33	0.6823266686504303	random	0.5548732900648747	0.638228	0.5073372910674342	0.12885131495062702	0.14772626759119828
3	254	15|36|44	0.6678432864859916	random	0.6453761339087621	0.6771368986958431	0.5210090691267354	0.26969948042642156	0.27470216123254554
3	255	13|24|28	0.6986641068485625	random	0.6848103871781333	0.709058	0.5577989443684078	0.3353454714554074	0.34452329028989676
3	256	2|3|21	0.644056	random	0.6757843533477171	0.6602314092063446	0.4971156086704351	0.28958	0.3194449884161458
3	257	2|10|22	0.6696707333821644	random	0.7170615815740429	0.6881043192415534	0.5287556918766855	0.340954	0.3854072337836029
3	258	0|19|33	0.711512	random	0.6126163947022225	0.6904996851455837	0.5521188977210698	0.2500224169934287	0.2619539731474586
3	259	22|35|36	0.66348	random	0.6984800941236744	0.6780741267804156	0.5165470354650077	0.32961398724690594	0.3624161715115243
3	260	16|20|45	0.7040929431422817	random	0.7163835692119594	0.7165254814556544	0.5640543196028304	0.37718140150063306	0.3972116783303844
3	261	29|40|41	0.6957834531221389	random	0.6232116555940852	0.6883028465199009	0.5427875839425154	0.25687062006733163	0.25912969609897596
3	262	20|28|44	0.6464555484343527	random	0.5915288109886139	0.6483660564679979	0.4945624109807057	0.1809822766869074	0.18114194787740143
3	263	0|18|40	0.6602184810474272	random	0.5596685841745312	0.6390588030434085	0.49714802939385716	0.1312730777220101	0.13643853196929068
3	264	2|18|39	0.7015487662516022	random	0.6605773311007738	0.7062893454213937	0.5578260847661771	0.3097531729177102	0.3111799778787907
3	265	9|11|30	0.6939368362021607	random	0.5593299507600903	0.6428175510686528	0.5156194626004843	0.14308890244650427	0.17180577258428686
3	266	3|14|38	0.6453482649697857	random	0.6766777667317518	0.6627496674046015	0.5004605152281753	0.28774921616080107	0.31821215828778737
3	267	6|11|24	0.6909809329793078	random	0.6927372582212933	0.7025752941539154	0.5479070392484142	0.34311137306015393	0.3570946378700677
3	268	20|22|28	0.7078591375206006	random	0.7126338329963159	0.719805	0.5685299187985792	0.3752304386666865	0.39116695539809243
3	269	5|33|37	0.7136370399194287	random	0.6891202850679665	0.7202309235200017	0.5717159769570301	0.3577138382219226	0.36119319677848577
3	270	12|20|43	0.7247745376304706	random	0.7454382554618906	0.7378214046807142	0.5900346112170317	0.41959664821990456	0.44522877556524443
3	271	11|17|18	0.6669969442409814	random	0.626644	0.6734155056342461	0.519824	0.2418634940831521	0.24394456549231835
3	272	2|38|45	0.6810090871635232	random	0.6823506352666374	0.6940343443500474	0.5382961107845455	0.32071794207897225	0.3354346840938758
3	273	4|26|32	0.682625	random	0.6962950455000269	0.6953025222519122	0.5386327912554342	0.34081846503676944	0.36151987907516275
3	274	28|32|36	0.6765810977842887	random	0.5683208638474667	0.6460154307318148	0.5086454893553917	0.15246260646987742	0.1630684492809924
3	275	28|31|38	0.6384004188793261	random	0.6513394772816063	0.6530150520922324	0.4900814433998855	0.2601721745738507	0.27833702497858503
3	276	4|22|37	0.6450589978941585	random	0.6852416589964386	0.6626029906462391	0.4994619861019691	0.2965962544239747	0.3336434719274065
3	277	22|36|40	0.6988635323200879	random	0.7181767657665449	0.711416	0.5569631099503709	0.37696157016414633	0.4005136533306874
3	278	13|20|40	0.6856056010803883	random	0.6811299622343001	0.6983725360389569	0.5441755884548991	0.32080856404739305	0.33344464364073567
3	279	8|23|33	0.7183419932246842	random	0.6982207948474964	0.7251980096321818	0.5772962560753859	0.37242721065663575	0.3778296474164266
3	280	9|10|27	0.6981559581578466	random	0.6888723663456755	0.7094755769076141	0.5580081009862122	0.3384340652412812	0.34985444191912046
3	281	13|18|31	0.6778551890679363	random	0.6528015255938279	0.6882627920665522	0.5349280682200052	0.28059579028283765	0.2862804437287344
3	282	13|30|45	0.7122682429957883	random	0.7435035074020354	0.724268	0.5723116447104416	0.4128752059253953	0.4461888695663315
3	283	6|15|36	0.7182801913568944	random	0.6998295927316638	0.7268335445180396	0.5796758966845641	0.3685684238239673	0.37543393284991733
3	284	1|7|30	0.7139042757736678	random	0.7189228099371963	0.7249988730389494	0.574622	0.3886686954652877	0.4044990033456441
3	285	19|26|36	0.7085738646767991	random	0.6269796007220781	0.6968049927388617	0.5547987866259522	0.2700825331782001	0.2746418623656311
3	286	8|10|16	0.6249708157846549	random	0.6765980862553416	0.6427328546630636	0.4773926184894787	0.2756837821188248	0.3182873361091151
3	287	13|29|38	0.6517184352682659	random	0.679531	0.6695694959938464	0.5083215595044827	0.29288963638849125	0.3223070388477393
3	288	4|16|43	0.6479324986266252	random	0.6966220434458054	0.6674728845205369	0.5053211911437341	0.3049080561199602	0.34894798589164644
3	289	21|23|33	0.7089684238234756	random	0.6917955221860241	0.716661	0.5666	0.3574	0.36378129358053635
3	290	9|30|43	0.7059324070683025	random	0.7199662929846555	0.7177706685843195	0.5648858895868196	0.38487906007769934	0.40497741911438595
3	291	7|11|44	0.63637	random	0.679027	0.6504011069409369	0.48481214585656385	0.2934590571366876	0.3297594184566009
3	292	12|15|23	0.7097498168833547	random	0.7080579950790957	0.7220216290914665	0.5723374326924431	0.3678081918216471	0.38181769749908456
3	293	15|29|39	0.6977390816700239	random	0.6820912243727889	0.7071842806732418	0.5552775364519024	0.3352326835937159	0.34200344510894254
3	294	15|24|25	0.706085	random	0.6742235528012355	0.7128750985217902	0.5643898563819971	0.3293749311284237	0.332524
3	295	20|23|42	0.6892487639626442	random	0.6747869653567092	0.6991870156327544	0.545652	0.319952	0.32756099921995796
3	296	12|20|36	0.6829238005859732	random	0.6595815851770326	0.6922209019677903	0.5388976073767773	0.2955143336312164	0.3007825121098996
3	297	7|8|20	0.7378038591832997	random	0.7376051541965295	0.7472662655600001	0.6029351427915975	0.4294265438437096	0.44195849230303086
3	298	1|14|40	0.6845272157114082	random	0.5822297461354817	0.6613839436531915	0.5214302998592121	0.1829544277116279	0.1931334660923706
3	299	18|24|40	0.6953516984068852	random	0.6281862517781466	0.6905700956055137	0.5442210600705262	0.2636009606154265	0.265254
3	300	11|14|20	0.6580894639260209	random	0.5997946521269635	0.6581969077536741	0.5059691942648772	0.19927364865058894	0.1993908304712244
3	301	2|9|32	0.6566714544039554	random	0.605554	0.6592232155272267	0.5061183082756263	0.20726752368433463	0.20798178368889494
4	0	2|4|6|20	0.7649064374765654	MASS	0.7572304469735432	0.7735137902565381	0.638171	0.4675794249909955	0.4779775601594662
4	1	6|12|15|23	0.73234	entropy	0.7357776204934702	0.7444085244059275	0.5998988876450897	0.4133886692571966	0.4301156825019812
4	2	11|29|39|42	0.6561583122422197	random	0.5900743273654344	0.6510807168925675	0.5001110855487979	0.18501600837918752	0.18603348932930008
4	3	23|26|28|30	0.7100994211661042	random	0.6919985865467434	0.7171193446177941	0.5670313734147178	0.36105246370308486	0.36601283583504607
4	4	5|10|34|39	0.7336476495125609	random	0.7114723142683113	0.7421503846353419	0.5994784384312674	0.39022843647700695	0.39664962240039786
4	5	13|15|26|29	0.696708	random	0.6842872022041134	0.7080295034692589	0.5568275012287064	0.3322609171910169	0.3418
4	6	9|13|38|42	0.6396665260592426	random	0.6732385204934274	0.6567276456821393	0.4937088361369759	0.2822063463019241	0.3129843224845833
4	7	6|28|30|45	0.7095806383577052	random	0.7046463478289224	0.7185052745076002	0.5671020341141839	0.37536151741388507	0.3845569920376776
4	8	10|31|39|42	0.6885258483314586	random	0.6981066599139121	0.701253	0.5457374142196385	0.3466183187417422	0.3643581487123619
4	9	2|28|30|34	0.7372518864829396	random	0.6848917488871045	0.7354919033949234	0.5941696755130836	0.37434118218843143	0.3750183504295176
4	10	3|7|13|22	0.625956	random	0.6867572125391307	0.6495893212696566	0.4860335298161441	0.2737415157163803	0.3248878338604467
4	11	5|34|39|44	0.7270678079302587	random	0.6980811196588379	0.7323049166556839	0.5870523142839665	0.378828	0.3815447980357955
4	12	1|9|16|41	0.7450353862017248	random	0.7344158463717766	0.7522705038629383	0.6103782081735183	0.43256247929703046	0.4424071151136927
4	13	15|19|29|34	0.7402875421822273	random	0.7060180846035384	0.7435777026064773	0.6016593513375234	0.4003905362380085	0.4016109587906562
4	14	19|32|40|41	0.7079727338770154	random	0.6468568437114842	0.7034929986193448	0.5576124933577685	0.3016878516322467	0.3031224639758022
4	15	2|15|29|32	0.6921916010498688	random	0.6841469554790017	0.7023301054302502	0.5483508877134159	0.33546461292002333	0.344545
4	16	15|33|39|43	0.7479512326584177	random	0.7468148868662284	0.7574219691108511	0.6162645647345257	0.44445726451345463	0.4574078595843133
4	17	8|15|18|36	0.7129338324896888	random	0.6640086767611894	0.7135898908913414	0.5673834178832232	0.3262260252212623	0.3263074912422242
4	18	18|24|27|39	0.7424224315710536	random	0.6914368023593749	0.7421193084015452	0.6023642870945108	0.3838934126884591	0.38440366704862877
4	19	10|22|28|45	0.6040934336332958	random	0.6798487369653046	0.6185205194643184	0.45009721536018477	0.2708677431316696	0.3308031769965214
4	20	5|6|15|40	0.6975756936632921	random	0.6914388350586509	0.7094210190733753	0.5573482611486525	0.34188277126538036	0.3533839421083107
4	21	15|34|35|36	0.7105801227971503	random	0.6723197757598982	0.7143411476592868	0.5665545217446188	0.33458387917516746	0.335691
4	22	2|6|32|40	0.7038860376827897	random	0.7144841453006872	0.7152512293517428	0.5619198720242637	0.3789741668159682	0.3965499363116622
4	23	3|8|15|22	0.710174	random	0.7273795944609864	0.724776	0.5744254820359794	0.3849646039968867	0.40978618039775466
4	24	6|29|35|45	0.6880600862392201	random	0.6903219021424671	0.6985898023071879	0.5425696595821689	0.3426160384212701	0.3553952757548367
4	25	14|27|31|40	0.6843454138545182	random	0.6421791581413887	0.686695	0.5346233747168483	0.27932	0.28018118560358907
4	26	5|21|28|43	0.6773068405511811	random	0.6857514242996519	0.6904401595604066	0.5331059209830885	0.3246347201619716	0.3415498530629181
4	27	1|12|20|22	0.7395519895950506	random	0.7354695965673198	0.7497901791362284	0.6071275755400967	0.4221565930264269	0.4346572326221899
4	28	30|33|38|40	0.7348173275215598	random	0.7067580097878159	0.7393480167935581	0.5956025196187211	0.3966827578131883	0.3994532578915408
4	29	34|38|39|41	0.7543758202099737	random	0.7250203019812849	0.7594986677238836	0.6217187667551031	0.4288327111643183	0.4316963813111067
4	30	16|25|42|45	0.6909387303149607	random	0.7057979388145259	0.7032666083077537	0.5473763037121093	0.35858055243946746	0.37919252806844517
4	31	4|7|20|40	0.736271	random	0.7365395932894951	0.7468048548931614	0.6027834683417352	0.4220814101119905	0.43635734289846573
4	32	25|30|34|38	0.745506	random	0.7000996350032778	0.7472574597157916	0.6081290474210446	0.3945411704139531	0.3951372666222725
4	33	1|14|23|38	0.7205532902137233	random	0.7018789978907718	0.7289545193487044	0.5822320609901743	0.37353564190080285	0.3802401848244409
4	34	7|17|25|42	0.7146401621672291	random	0.7260213672361412	0.7269711235585078	0.5769330187535523	0.3943072814315544	0.41397059996869023
4	35	21|28|32|39	0.6426925149981252	random	0.580411	0.6399501278453149	0.48712944821712645	0.16324	0.1635705667067847
4	36	5|8|22|33	0.7254924189163854	random	0.6972968221176024	0.7321435808525286	0.5873519506007006	0.37233393994682373	0.3758620989607938
4	37	0|1|26|31	0.7209015865204349	random	0.6377382521337084	0.7062813636278797	0.5657597683898936	0.2985589167712946	0.3070071766114838
4	38	1|9|24|34	0.7254997422197226	random	0.6643834831494199	0.7216414305360818	0.579049	0.33701302182946735	0.33816372691742325
4	39	4|6|12|17	0.7345238095238096	random	0.7370894038734915	0.7471477907615403	0.6039510981462731	0.412717	0.4302463931098389
4	40	10|16|29|32	0.6217118368016498	random	0.6690398738001937	0.6378303147788625	0.4723033780556413	0.2686479191147475	0.30783982738561355
4	41	0|15|27|28	0.6900482166291714	random	0.6571402805154317	0.6960026071539593	0.5442241053173339	0.30002088660484794	0.3022332401057653
4	42	5|22|39|44	0.6967645645856768	random	0.6871243295927407	0.7083740074678563	0.556469	0.33593847794670895	0.3462530203757414
4	43	15|37|42|44	0.6469031214848144	random	0.6356265959941915	0.6578410399057552	0.49750333641531885	0.2475047246578878	0.254647
4	44	28|34|38|41	0.7278959270716161	random	0.6901689068156468	0.7320962112024352	0.5882858522132487	0.3671890707417696	0.3687704360784626
4	45	12|18|24|25	0.7580711590738658	random	0.7229277588040411	0.7610673307192805	0.6240320487357937	0.43426751606859787	0.43545068124004116
4	46	24|30|35|37	0.7090047337832771	random	0.6194177428423571	0.6905787757828407	0.5501083770874678	0.2610289724970466	0.27108154591857525
4	47	8|14|22|42	0.654161	random	0.7074805672326312	0.6662414959082992	0.5016381575705497	0.3369987439337736	0.38482952508129675
4	48	4|28|37|45	0.6643349268841395	random	0.698284	0.6768258326558672	0.5150139188562107	0.3342043248733378	0.3665633714538238
4	49	19|25|31|34	0.7202685601799775	random	0.6780230897393813	0.7220142515120347	0.5764706616758523	0.35085963177733936	0.3520903692861626
4	50	4|27|33|35	0.7496739665354331	random	0.7266984298459015	0.7549412343785465	0.6149726437932282	0.4288079939064021	0.43385273814208314
4	51	20|23|28|39	0.7245585512748407	random	0.7059719834689008	0.7318718356507979	0.5853641858827998	0.38516100674421827	0.3906791390203117
4	52	9|13|17|28	0.6418972042557181	random	0.6764162972391609	0.658516	0.49488218491161856	0.28783150774449634	0.31978731009877903
4	53	20|23|26|30	0.7556989946569179	random	0.7232025839169617	0.7586958538883752	0.6205042443848586	0.43461010692295593	0.43598433491004657
4	54	18|23|29|35	0.7190490837082865	random	0.6952055768842901	0.7247761983153503	0.576884	0.3711841136316819	0.37469666496419823
4	55	13|20|32|41	0.7199756280464942	random	0.6820535853153177	0.7256662203163601	0.5808016147158733	0.3474389269484577	0.3495634694326175
4	56	5|24|30|35	0.7442506210161229	random	0.7105408026621854	0.7469913526542113	0.6056413987790137	0.41108476836146457	0.41195060884622897
4	57	15|20|24|37	0.725992	random	0.6929136896432666	0.7306685529674184	0.5856784160753093	0.37102149690540054	0.373043
4	58	23|26|38|44	0.6917762232845894	random	0.6797355567369615	0.7025966708606084	0.5497652071977055	0.3260627117608442	0.33497416638915145
4	59	1|17|21|28	0.6478528074615673	random	0.6273011353325979	0.6582970152548635	0.4995493628809088	0.23449629431911947	0.23971721845935187
4	60	8|33|39|44	0.6970413854518185	random	0.6256737287598702	0.6890248826936829	0.5432263152741689	0.2629980808360003	0.2655611014299591
4	61	0|3|29|33	0.7045003163667042	random	0.728518	0.716247	0.562184	0.3949703573043571	0.4207793923256421
4	62	11|15|24|34	0.7180703974503188	random	0.6867935039553323	0.7233594852456421	0.5764686605605619	0.3576991213555412	0.35992060470098275
4	63	8|21|28|41	0.6926213324896888	random	0.6225097088676045	0.6843528093070794	0.5377160602222882	0.2562270296019779	0.25899794026136347
4	64	28|32|42|43	0.5868989032620923	random	0.6455455272334764	0.5974923996442816	0.4279216175278697	0.23164720326022745	0.274585
4	65	22|35|38|45	0.6568478744844395	random	0.6723205427177157	0.672608	0.5131657126736773	0.29284159537607546	0.3135601210886294
4	66	13|21|24|36	0.7217074428196476	random	0.6852267558313818	0.7263098798981914	0.5811358266769103	0.3562900113101075	0.35860685711393214
4	67	2|16|18|27	0.7524600440569928	random	0.7268866657018138	0.7585006033174965	0.6201611167783523	0.4276549704509757	0.43216893730754624
4	68	7|14|30|34	0.7572755553993251	random	0.743144	0.7634042066441288	0.6245058455619193	0.45699534925862967	0.46244762858297445
4	69	11|27|33|36	0.7252964473190852	random	0.6770853368466295	0.7244218848690076	0.5799643520275164	0.3551821485061313	0.35628886821529554
4	70	24|26|30|35	0.7229998593925759	random	0.6459345993542778	0.7114667043562987	0.5703967790848016	0.3115519923130215	0.31743651941743206
4	71	10|11|17|43	0.6525775098425197	random	0.6947928882462429	0.6710569867310725	0.5094577838704221	0.30871694194479526	0.34805536376264673
4	72	1|6|17|34	0.7355962340644919	random	0.7198027285176581	0.744223	0.6010764874130134	0.40428327132754904	0.4117518159738703
4	73	21|26|29|35	0.7049968363329584	random	0.5868050636481846	0.6648916095295473	0.5318059001953397	0.20343488154453548	0.23237280324214687
4	74	0|6|9|38	0.6892282995875516	random	0.685458	0.7010558808747739	0.5471430526786359	0.3315094515179337	0.3433176655859573
4	75	8|14|16|37	0.6989003327709037	random	0.7013585115623827	0.7090442339799736	0.5556400368747858	0.3626744940505115	0.3763562379272944
4	76	10|27|37|38	0.7188941226096738	random	0.7142724694046438	0.7308360028516366	0.5837891846647951	0.3798162019148248	0.393186
4	77	5|19|26|38	0.7277248547056618	random	0.7020619030333314	0.7347278357650774	0.5903763900220962	0.37916517269069605	0.38342884300635455
4	78	13|15|29|40	0.6703177727784027	random	0.667959	0.6840378181761422	0.5271433120108376	0.29523705924565236	0.3083920003562483
4	79	9|34|35|42	0.6922572178477691	random	0.6145445126891841	0.6806163892559774	0.535483	0.24319299243878575	0.2471656481975912
4	80	22|28|38|43	0.6354925360892388	random	0.6858035899742164	0.6544356644953699	0.4905555310479609	0.28900366736161687	0.33219112040529175
4	81	3|10|16|30	0.6799572904949381	random	0.721423	0.6983229553936454	0.5415221494480595	0.3514515451873547	0.39208101152685737
4	82	19|32|36|44	0.6957486759467567	random	0.5998891430544513	0.6728618485697685	0.532366	0.22080904102672533	0.23201313770645965
4	83	4|13|18|45	0.6794241540119985	random	0.70187	0.6953804435093275	0.5385944789141512	0.3369745076250166	0.3641428819604813
4	84	1|16|24|25	0.7352540893325834	random	0.7212455393828703	0.7436092818747163	0.5998825501468433	0.40765452190956125	0.4153456387155118
4	85	21|25|28|38	0.6807871672290964	random	0.6690738303980257	0.6913369710141065	0.536044	0.30853865387786017	0.31646877397323325
4	86	6|11|31|40	0.6766972487814024	random	0.6828707321773951	0.6881664228287122	0.5298185901336444	0.32583518121099714	0.34012731267907376
4	87	18|22|27|44	0.7405005038432696	random	0.7248666259371642	0.7479702006805434	0.6054417518288829	0.41759113926727115	0.42453603925435823
4	88	18|37|40|42	0.6820166033933258	random	0.5753599912277609	0.6524563005416542	0.5139095734445199	0.17074497313728304	0.18411315161362263
4	89	0|19|32|43	0.6321056547619047	random	0.6719330383271964	0.6454365032404159	0.4799346613173234	0.28386457303564705	0.3178612984178595
4	90	4|17|24|34	0.7268267247844019	random	0.7090977132525376	0.7360996711511991	0.5914222514060231	0.3823721823527424	0.3901901159324943
4	91	4|11|21|23	0.6872504218222723	random	0.6843579799269305	0.6989407489274704	0.5441583648002893	0.3293933990618154	0.3416960161515776
4	92	2|7|18|36	0.7527769966254219	random	0.7473454985966327	0.7609142902217517	0.6206725262679087	0.4532162243039893	0.4629443954936256
4	93	0|14|26|35	0.7144017154105736	random	0.5954421023813534	0.6739559418170283	0.5416867045060314	0.2248519654397619	0.25906304653860374
4	94	20|31|37|42	0.6752334669103862	random	0.6178260275363326	0.6733888320533625	0.5225212538460591	0.23839269626748244	0.2386625882069562
4	95	0|10|20|41	0.7359547829958755	random	0.7096559929478503	0.742537	0.6000065163353416	0.3943760820377304	0.39867394133217754
4	96	2|5|11|24	0.7264236501687289	random	0.7107201480840322	0.7340540010839497	0.5876147677218946	0.3922548184155699	0.3983893026974976
4	97	0|10|18|29	0.720971	random	0.7004301326796939	0.7270282568772638	0.5802746042077718	0.37316884064924666	0.3813281359667632
4	98	2|12|21|32	0.639746	random	0.6180928591566245	0.6508218288783271	0.49183996455778367	0.21724403150010274	0.22202192506580207
4	99	21|26|39|44	0.6814351331083615	random	0.6159316476314856	0.676416	0.5276691454296096	0.2387229933378049	0.23967661913444607
4	100	0|13|17|23	0.6886107986501687	random	0.689804	0.7030929453499518	0.5499472390920557	0.3283114681187116	0.34519870374276207
4	101	24|34|42|43	0.7183905722722159	random	0.717054	0.7286385483497287	0.5797190432442708	0.3909755056574337	0.4031594511883726
4	102	5|12|30|42	0.7298735119047619	random	0.7081458876667492	0.7362624769167013	0.5910820591923788	0.3930098981090783	0.3971488268913414
4	103	0|5|11|21	0.6582767974315711	random	0.6428687233219773	0.6678727738562172	0.5094271391453568	0.2648836941283925	0.27014986006752545
4	104	15|27|28|38	0.7094479401012374	random	0.695774	0.7197127417359833	0.5705758584895584	0.35613005885887306	0.36467460686236086
4	105	6|29|30|41	0.7531270505249343	random	0.7361995359262956	0.7588993117905583	0.6188621643623411	0.4460525720561951	0.45070587631261694
4	106	1|22|24|45	0.7209821428571429	random	0.7046582743830593	0.7291012915768043	0.582019	0.37789908382938747	0.385448
4	107	5|6|16|23	0.6909858923884514	random	0.7051079026562417	0.7070273102012171	0.5536548299958112	0.34498	0.3684113584306446
4	108	14|15|38|41	0.7186214027934008	random	0.6919865352465194	0.7262912667505669	0.5800826579108223	0.35919575316370933	0.36366130435855887
4	109	15|20|21|39	0.7162969863142107	random	0.695956	0.7238289403361382	0.5757595967034852	0.3663866644616576	0.37149276501811396
4	110	4|23|31|37	0.7092335137795276	random	0.702252	0.7195182719717844	0.5691974415167479	0.36597681146795225	0.3764433675192639
4	111	6|25|31|38	0.7288954115110611	random	0.7155991734175736	0.7381313791196675	0.5931193740254317	0.394353	0.4026557527284855
4	112	5|12|21|28	0.6892136529808773	random	0.6789620113177065	0.6993740981594643	0.5451918833243412	0.32672948843781624	0.3349728847925558
4	113	25|26|35|42	0.641635	random	0.5832336737791981	0.6416242137320575	0.48898636448191607	0.16859232196374954	0.16918273533137954
4	114	1|15|25|36	0.7286616516685415	random	0.6901973802978691	0.7320018351066587	0.5880310663164932	0.3697659392297953	0.3709704413591807
4	115	24|26|32|36	0.7051327568428947	random	0.6279167159864428	0.6934243486780669	0.5498729553897203	0.27131931514853297	0.2766452726297011
4	116	11|12|20|35	0.6753245688038996	random	0.6554781613198628	0.6843713955436729	0.5290456344700947	0.288485	0.29399913532592065
4	117	6|14|19|37	0.7156865157480315	random	0.7070099819382849	0.724218	0.5744979371113234	0.38161913326440094	0.38969803781994833
4	118	3|6|10|40	0.6743004780652418	random	0.7031397219687989	0.692107	0.5347842324373351	0.33089944410815314	0.3623842015933691
4	119	0|7|28|42	0.6203104494750656	random	0.6653646531199225	0.6329917250616423	0.46551611424890743	0.271542	0.30769911251591137
4	120	21|23|29|43	0.7041772122234721	random	0.7088317825169467	0.7157661558070335	0.5634712284031539	0.3702969652484621	0.38558975385647765
4	121	1|27|30|40	0.709857	random	0.6597238143409091	0.7097514119963352	0.5629525319412518	0.31969627633446807	0.3200847473899901
4	122	8|24|32|37	0.685096	random	0.595193	0.6659401546988262	0.52318	0.20695120745598297	0.21553454232705505
4	123	2|12|24|39	0.7092953224596925	random	0.6659775351593238	0.7138369601488492	0.5673501030834919	0.32016188596739903	0.32152783632333326
4	124	4|32|35|36	0.6552484650356205	random	0.6883994490023996	0.6687663401335615	0.5058259097019502	0.31649948615297196	0.347129
4	125	12|14|25|32	0.6870992688413948	random	0.6664210614165503	0.6954825594046882	0.5419106882359639	0.3109251383844114	0.3155952362749978
4	126	3|8|9|42	0.6661505202474691	random	0.711005	0.6785915031436243	0.5164211523914959	0.34923069133453954	0.38944706640476645
4	127	15|24|26|42	0.6891966629171353	random	0.6524671569952806	0.6943795465752505	0.5429009215175274	0.29325709489381124	0.2949620924260903
4	128	3|4|23|30	0.7275526106111736	random	0.7227472941780541	0.7390968190064705	0.5940956824210953	0.3954056002138741	0.40871390239943994
4	129	10|13|17|41	0.7026759350393701	random	0.7028476180738271	0.7186271775439103	0.5696692040897049	0.34531124928385526	0.36359759785971796
4	130	20|22|33|35	0.743505	random	0.7242190704593298	0.7501477066566811	0.6084616037977316	0.4202844008683614	0.42540171271399146
4	131	13|25|35|37	0.6883834833145857	random	0.6552707340655034	0.696065	0.5447602399923955	0.2924682138637906	0.2955923491997578
4	132	22|35|36|41	0.7432816015185602	random	0.7298169625901205	0.7503970601784392	0.6080929465851977	0.42715948095172956	0.4347680250121673
4	133	4|11|30|35	0.688087	random	0.7202992051661148	0.6998532175592495	0.5419935962126038	0.37470088622494213	0.4069769323830738
4	134	2|5|31|45	0.7344098589238846	random	0.7113795916862934	0.7400516740208039	0.5959242856205749	0.40238965100269974	0.4057579672161114
4	135	6|17|19|23	0.7232292252530933	random	0.7231641751816646	0.7348790353609119	0.5881188203451969	0.39497801652719694	0.4095383885433985
4	136	9|27|32|36	0.7009370898950131	random	0.6410365482506054	0.697234	0.5500330516837647	0.28853360030552944	0.2895372306130227
4	137	3|21|31|41	0.7194055821147357	random	0.6959720179047653	0.7263604840787363	0.5793797987622443	0.36880787159065664	0.3729897181099217
4	138	0|2|5|24	0.7197518278965129	random	0.7049053610283664	0.7279225389600456	0.5799871927776288	0.37986344311136677	0.3864540524748933
4	139	0|3|18|40	0.6612324826584177	random	0.6852245742982332	0.6749222337672549	0.5135972529159661	0.3153680789534862	0.340721
4	140	5|7|23|35	0.6840009256655418	random	0.6914765091506125	0.698188	0.5428379581732712	0.33113562223640247	0.3491458721643791
4	141	26|36|39|41	0.7423866938507686	random	0.6806287665532544	0.7377722207499255	0.5985159632590668	0.37281271098125185	0.3747048438802372
4	142	6|9|21|45	0.679783	random	0.6856956517683215	0.690795	0.5335070710210619	0.3321041330135303	0.3463116945081298
4	143	21|22|24|44	0.6857406496062992	random	0.693386	0.6975247767674563	0.5416491412073171	0.3413312572560187	0.3587
4	144	12|26|42|43	0.6918702544994375	random	0.7123779150865581	0.7053759976901796	0.5497046986251146	0.36342551068681705	0.387898
4	145	3|26|37|39	0.7116794970941133	random	0.691932	0.719922	0.5714388714184202	0.3573310143440643	0.36304646599594464
4	146	5|10|30|32	0.7196996859767529	random	0.70312	0.7285781776062256	0.5814920160431586	0.3741322273929379	0.38101235143251644
4	147	2|6|32|44	0.7018621695725534	random	0.7137583468656253	0.7134648315480786	0.5595881946285887	0.37638648095956445	0.394705
4	148	10|16|35|39	0.6662003187101613	random	0.686555	0.6825927628049612	0.5240969651915147	0.3105653281860497	0.3367518568835476
4	149	26|32|42|43	0.6697228276152981	random	0.6877165003674053	0.6823657812945366	0.5228663912149086	0.3257514708964156	0.3468122148729137
4	150	2|16|27|29	0.7415609181664792	random	0.7248613890745492	0.7491898054367591	0.6071716052821763	0.41706658252431184	0.4238394498151161
4	151	24|29|32|45	0.6790609181664792	random	0.5828683509472479	0.6552787131510901	0.5140184648386226	0.18265788561322532	0.19415653208168293
4	152	6|26|33|44	0.73491	random	0.7191029272451014	0.741598	0.5972342404517906	0.4120710992391167	0.417263
4	153	2|7|15|32	0.7157184453505812	random	0.7271779482888843	0.72801	0.5781636675625478	0.39615260954015274	0.4157706549548448
4	154	17|31|36|43	0.7154053008998875	random	0.7189599167959687	0.7265830651788425	0.5769528125658971	0.38834630533026754	0.4041828019828708
4	155	4|9|34|39	0.7451141849456319	random	0.7237809543223513	0.751085	0.6099597167207433	0.42135740250492304	0.4271155425546702
4	156	8|33|37|44	0.7055542861829771	random	0.587428	0.6656317561795125	0.5328560607445051	0.2039428881771677	0.2323898490174258
4	157	3|12|24|41	0.7287199451631047	random	0.7075077118868298	0.7374643933506936	0.5935970959145881	0.38238433901248675	0.3888369065961196
4	158	14|25|36|41	0.7390953083989501	random	0.6726915734814071	0.7326086099843192	0.5930511312321709	0.3602641898780588	0.36285672437913163
4	159	3|25|32|45	0.6878468316460442	random	0.691513	0.6999179813294413	0.544501	0.3395235136641923	0.3541159625414801
4	160	13|17|34|36	0.7267373804836895	random	0.6901067162008889	0.7332373031574171	0.5903206624176984	0.35974956031185656	0.36271273904666723
4	161	8|12|16|32	0.6768627554368204	random	0.6952742688081525	0.6904795795130484	0.5324907640070764	0.33483105316207634	0.3578259110119051
4	162	4|13|34|35	0.69131104705661794	random	0.6864390889641646	0.704968	0.5527441798817507	0.32685991996136776	0.3407854090737179
4	163	10|13|20|44	0.6944477643419573	random	0.7068799180375095	0.710039	0.5571997640839393	0.35021071017475586	0.3725428963814738
4	164	3|7|14|34	0.7243215691788526	random	0.7313975919024881	0.736314	0.5890781337838902	0.40561263648408874	0.42341670869719916
4	165	1|25|31|40	0.7064916690101237	random	0.6404026103342907	0.7007524774231713	0.5556131626203245	0.29096694926004557	0.2927494671469341
4	166	10|33|40|44	0.7345167791526059	random	0.729587	0.7428566745774459	0.5976820949662789	0.4210829098213999	0.4315976579546187
4	167	3|26|27|43	0.7290503726096738	random	0.7347856658409085	0.7412646392120343	0.5957369405708485	0.41045999010021134	0.4281310355731102
4	168	21|34|37|39	0.710403	random	0.6517933019743424	0.7072442517604444	0.5615714483743763	0.30958097213409946	0.3106879622227498
4	169	4|15|23|24	0.7247058961379828	random	0.7191519272873987	0.7360583925567524	0.5902243954388757	0.39053567789218624	0.40306588285542166
4	170	6|15|32|39	0.7220129710348706	random	0.7187950939859405	0.7322228391708865	0.5843632280466411	0.39452536518967435	0.4061639149700236
4	171	16|32|33|39	0.7214581575740533	random	0.7112385575711198	0.7301569551214507	0.5824232018983756	0.3879546535369247	0.39672535209586185
4	172	8|18|38|41	0.7506646630108736	random	0.7129830880892798	0.7533687868815605	0.6146811364836748	0.4151197025426222	0.41641054738883065
4	173	7|15|21|26	0.7093618180539932	random	0.719041	0.7210934756364361	0.5695995253904862	0.38501574656827486	0.40323300809359447
4	174	9|20|29|45	0.6745887232845894	random	0.6126644249071647	0.6708929803777163	0.5207850074311832	0.2295800494607904	0.23018050139848428
4	175	9|17|40|42	0.6338465504311961	random	0.6327312911721805	0.6468159276448197	0.4841468479268579	0.23662432757936647	0.2469758101564681
4	176	0|19|31|34	0.7193988446756655	random	0.6536996873584997	0.7128742724303765	0.5694737229706426	0.31984706053538803	0.3223760988829436
4	177	5|22|26|37	0.6965252390326209	random	0.6747390347982071	0.7060550479622184	0.5552451148903698	0.32182355537528134	0.32775294595591464
4	178	0|20|36|41	0.7098908534870642	random	0.6511219940874036	0.7073886769616495	0.5616619422775305	0.30707911788064357	0.307518
4	179	17|22|29|36	0.7274647309711286	random	0.7115278493412837	0.7360547606538356	0.5907016458977695	0.3895113640508317	0.39689095938388824
4	180	2|16|17|43	0.7192594089801275	random	0.7352779534614206	0.7340515262572236	0.5864686160513177	0.3969839544807901	0.4220057309183036
4	181	8|16|20|45	0.7213275098425197	random	0.7270019047078886	0.7316686634326887	0.5826263195452761	0.40545935572261677	0.42099532154388813
4	182	5|17|18|43	0.7186703224596925	random	0.7093751787814132	0.7299084804201985	0.5830772524272053	0.3746821009613288	0.3861694147673391
4	183	23|39|41|42	0.7362781800712411	random	0.7125425941386616	0.7421581343912526	0.5987212617071574	0.4029322895151016	0.4064134192300943
4	184	14|37|41|45	0.6855663549868767	random	0.6176784933273924	0.6787798450353368	0.5309960898691845	0.24383344007524968	0.24604326193847156
4	185	28|35|42|45	0.676684	random	0.5931679011864917	0.6585153061309423	0.5141170622254776	0.1990634122097907	0.20575753591732251
4	186	12|17|18|23	0.7423035011248594	random	0.7282653802503113	0.7509909123932007	0.6095218048098725	0.41848560287028747	0.4268126118939847
4	187	7|16|20|32	0.7317374390701162	random	0.745066	0.7436337388040575	0.5976318594464971	0.4265619752815468	0.4476181576655354
4	188	15|21|33|36	0.7284006491376078	random	0.6909466747606885	0.7308178281601069	0.5860892721574458	0.3741059862451081	0.374907
4	189	13|24|28|44	0.6969435461192351	random	0.6771910884388878	0.7055017374897478	0.5540434551323714	0.3271425028393991	0.33430203676428855
4	190	2|3|10|21	0.6551594136670416	random	0.6955453866327116	0.6731741798388162	0.5118830825484263	0.31223503888646587	0.34987946703390793
4	191	0|2|22|33	0.7104855057180353	random	0.7147305545151116	0.721802	0.5709943353986419	0.3800633520451192	0.3961395192928466
4	192	19|22|35|36	0.7358434687851518	random	0.7174218161211984	0.7424542047019836	0.5984682140714612	0.40827550949593683	0.4138544218865142
4	193	16|20|29|45	0.7162788245219348	random	0.7234125025846705	0.726971	0.5767100330403778	0.3974658749982673	0.41387111892530176
4	194	28|40|41|44	0.6888070631796026	random	0.6184311717199559	0.680661	0.5335782141143788	0.24746197124839722	0.24973330563129115
4	195	0|18|20|40	0.6976585934570678	random	0.6468824185861666	0.6974344025266486	0.5485143805232665	0.2939593189198506	0.29422922897337217
4	196	2|9|18|39	0.7225461075178102	random	0.674475	0.7231601449458128	0.5786626083333593	0.34675082119457934	0.3475318121279737
4	197	11|14|30|38	0.6945845636482939	random	0.6859613358512207	0.7040932495531163	0.5505467210693907	0.3399534164104205	0.34862068678771746
4	198	3|6|11|24	0.706846	random	0.7207535802567313	0.7198524924629519	0.5681206546114314	0.3818576579075208	0.403288
4	199	20|22|28|37	0.7145563835770529	random	0.7152784381960067	0.7250818166393815	0.5749637069147558	0.3863760278105482	0.3994448244509377
4	200	5|20|33|43	0.7524647309711286	random	0.7395590658348982	0.7603291771091429	0.621173	0.44193678927260843	0.4496769837871619
4	201	11|12|17|18	0.7050478065241844	random	0.6857156477561382	0.713762	0.5638101017160448	0.34357702601499507	0.3500672111289526
4	202	2|32|38|45	0.6721740837082865	random	0.6764522608680013	0.6850921183098704	0.5271434375166073	0.3104747802040107	0.32541622348277816
4	203	4|26|32|36	0.7062895458380203	random	0.7007126051520142	0.7158058021881343	0.5645133900259276	0.3655944363418552	0.37601175343901255
4	204	4|28|31|38	0.6582120594300712	random	0.6821282164777097	0.6730474986567696	0.512576	0.30565154536673456	0.3324473033118671
4	205	22|36|37|40	0.7244161862579678	random	0.7224611908394429	0.7333263866192842	0.585381	0.40567608948859984	0.41736353799511156
4	206	13|20|22|40	0.717477	random	0.727203	0.7310384488126224	0.582847	0.3915099453180423	0.4118752176095804
4	207	8|23|27|33	0.7523812453130859	random	0.7199496115046082	0.7554372859466374	0.6162968751141689	0.4273704911306172	0.4292929313120521
4	208	9|10|18|31	0.755311	random	0.7238551505342522	0.7584155181830903	0.6202139529592757	0.43281599019841493	0.43652472970716827
4	209	13|15|30|45	0.7075992454068242	random	0.687663	0.7169561544892618	0.5680431743918264	0.3447939365382695	0.3517826880815543
4	210	1|6|30|36	0.7523557602174729	random	0.727139	0.7567225678194112	0.6169909415678545	0.4358436955831907	0.4385386758929361
4	211	7|19|26|36	0.7596518208661417	random	0.7311143723003299	0.7633301417522447	0.6259071291944293	0.44628774615575234	0.44807460535274857
4	212	8|10|16|29	0.6385724245406824	random	0.679721	0.6551864612552905	0.4911863009422756	0.2889277611449529	0.32565677869571696
4	213	13|16|38|43	0.6121194811586051	random	0.6756292536256024	0.6352274923114536	0.4703598563355668	0.2565935258501243	0.3074910381808085
4	214	4|21|23|33	0.7258574123547057	random	0.7122776136538572	0.7343347772720019	0.5882439536506012	0.39080622395772985	0.39899912269174176
4	215	9|11|30|43	0.7011723143982003	random	0.7150842001763241	0.7124275213220012	0.5580599612719868	0.3789181652345611	0.3981337724931419
4	216	7|12|15|44	0.7274946100487439	random	0.7398486220888908	0.7395754172101245	0.5925090675129893	0.4177559413180463	0.4379902924102112
4	217	15|23|29|39	0.7433920369328834	random	0.728369	0.750727	0.6087390929210545	0.4250547034471241	0.4314375664716053
4	218	15|20|24|25	0.7383281191413573	random	0.7053528679645585	0.7430905694047748	0.6012785399211312	0.39383934499323225	0.39591
4	219	12|23|36|42	0.7022895575553056	random	0.6912601169190986	0.7118911106763142	0.560221	0.3500925619986702	0.358501
4	220	7|8|14|20	0.7449132335020623	random	0.7409057051023595	0.7529386391376437	0.6100909653982314	0.44249124709532545	0.4523656041404133
4	221	1|18|24|40	0.7003635287776528	random	0.6493139955392089	0.7003393517178114	0.552058	0.29810309874716007	0.29871812280151727
4	222	2|11|14|20	0.692872	random	0.6532238283503722	0.6968220593825761	0.5463014973934676	0.2981526683493684	0.2989473417880627
4	223	4|6|9|32	0.7062019591301087	random	0.7241515720691516	0.7186174580380769	0.5661497133378613	0.38798050976886167	0.4108303617554237
4	224	21|32|36|40	0.6826795088113986	random	0.5792918482481727	0.652611	0.5148984812497768	0.17804551809337013	0.19001253697030338
4	225	0|1|25|27	0.6943297126921635	random	0.6452251801137746	0.6962366541216193	0.547083	0.2863287010740118	0.28676186363327816
4	226	8|23|24|26	0.7372773715785527	random	0.7080939897161814	0.7414029934558448	0.5982995248174778	0.4008847470356264	0.403338
4	227	0|15|34|43	0.7121789463817023	random	0.7115904215255754	0.7234800776377265	0.5736196487268249	0.3766670625688327	0.3904856512065353
4	228	22|23|26|40	0.6861038854518186	random	0.676513	0.6978283679616585	0.5441182914434695	0.3170060624002197	0.3272670667457718
4	229	3|8|20|33	0.7459715973003375	random	0.7313607526345464	0.7531093347907933	0.6115646307984602	0.4308578873471995	0.43729090411425553
4	230	5|7|27|44	0.7284943874203225	random	0.7254666510545545	0.7386329611387168	0.592588	0.405771	0.417843
4	231	1|20|30|44	0.7144254429133858	random	0.6492987523418834	0.709159	0.5649871198009653	0.30851252500233284	0.309779
4	232	2|31|35|45	0.6796251054555681	random	0.623951	0.6783769062996885	0.527847	0.2492291845848062	0.24970023873266484
4	233	15|27|33|38	0.7458992430633671	random	0.7086900141393402	0.7503781997825945	0.6113401921175172	0.400908	0.40298738950112556
4	234	16|31|34|43	0.723824	random	0.7295160928078763	0.7355890766212888	0.5884386309821804	0.40340952058649454	0.42101980646128184
4	235	8|14|33|39	0.7045468925759281	random	0.628922	0.694468	0.5505061280408585	0.27287291684905596	0.27667583564341386
4	236	0|2|18|30	0.7144105033745782	random	0.6728350779388533	0.7163487259123134	0.5693159906404085	0.3406639147409456	0.3414987569724516
4	237	5|6|7|35	0.6799341488563929	random	0.6904863726825422	0.694876	0.5386880676132912	0.32625350871520375	0.3459935228431447
4	238	3|9|14|20	0.7266102479377577	random	0.7237349431367821	0.7360214668644396	0.5888795765053532	0.4062507871582866	0.4173572978565561
4	239	15|24|32|42	0.6509300595238096	random	0.6340799178393118	0.6615630224352571	0.5025241477698682	0.24612820453888282	0.2520252414006834
4	240	0|10|11|14	0.6549988868578928	random	0.707216	0.6641223537137388	0.5013795728333067	0.33942941237036567	0.39144403877929207
4	241	14|23|26|34	0.714318	random	0.6931947040531302	0.7214332460025662	0.572784	0.36314712943073346	0.36748816057851025
4	242	1|2|16|44	0.7276000656167979	random	0.7279261662573978	0.7377867729850353	0.5910089848080183	0.40924478727328906	0.4225800129420867
4	243	2|6|34|40	0.7520496461379828	random	0.7402545450590644	0.7591692687725793	0.6189593655666151	0.4461527413336943	0.45342553775565175
4	244	6|19|27|45	0.752553	random	0.7357183867518907	0.7587539897254442	0.6188509334673657	0.44328406628005657	0.4483416319717428
4	245	23|31|39|41	0.7487254522872141	random	0.7204306895237396	0.7532370962497626	0.6131565368925125	0.4230028577562311	0.42519521288615847
4	246	2|4|29|37	0.7008667861829772	random	0.7114048983831377	0.712472	0.5590223051194643	0.37103846597025564	0.3903580618467942
4	247	17|31|33|37	0.7062013732658418	random	0.6648732490321047	0.7090353630742932	0.5607622791705839	0.322202	0.32324038320177695
4	248	5|10|20|29	0.7391292885264342	random	0.7226497169892562	0.7474665208796546	0.6052990973066369	0.4101236690521698	0.417388
4	249	1|7|18|45	0.7264705193100862	random	0.7262702316591174	0.736028	0.5885363267687564	0.4090958041952207	0.421659
4	250	8|10|18|20	0.7360857236595426	random	0.7034823413410376	0.7412876978237904	0.5992707117697956	0.388717	0.3914278985739298
4	251	17|18|22|36	0.7260812125046869	random	0.701987	0.7339969025888876	0.5893221089051806	0.3756115628711882	0.381216
4	252	2|8|21|43	0.6944773504874391	random	0.718166	0.7071642996961882	0.5515377260965612	0.374362	0.40046324704755826
4	253	0|18|20|32	0.688458	random	0.6410564008128582	0.6896440090230953	0.5388852835212261	0.2795710276870539	0.27989733492509733
4	254	11|17|28|36	0.6722019122609674	random	0.6549198712857097	0.680981	0.5246134987271693	0.28801007058019124	0.2941165609745028
4	255	7|27|34|45	0.7441533675478066	random	0.7385385712728565	0.7527421882423133	0.610278	0.43582188249744414	0.44576003756759275
4	256	7|22|27|32	0.7019307156917886	random	0.7096222013231418	0.7156530664867243	0.5638135606331094	0.36269680406853866	0.3814769660091313
4	257	7|24|29|42	0.7229743742969629	random	0.7313755091205448	0.7329491591463095	0.5837512943880356	0.4136578152034421	0.43016008516478554
4	258	11|13|31|32	0.6587572061304837	random	0.7223144448522133	0.6683210846049522	0.5053431918526152	0.35628942671643343	0.41630486450838255
4	259	5|17|33|44	0.7160274887514061	random	0.6894648972924544	0.7228309026677714	0.5756140259551186	0.35757979582068256	0.3611887301366259
4	260	1|13|28|33	0.7235731275778028	random	0.6740376758148685	0.7248662880557573	0.5816404063528783	0.34177067860833493	0.34338008866681824
4	261	29|36|40|43	0.716565	random	0.717831	0.7261198507495862	0.5758703509345646	0.3945503014131831	0.40690032417898336
4	262	8|9|29|42	0.6772986384514436	random	0.5502242517527123	0.6238878683000362	0.4969332376347295	0.1183869426286159	0.14167004142956185
4	263	6|23|25|26	0.7183510264341957	random	0.7105232400946925	0.728591	0.5808134332061751	0.3812222699068279	0.3913920715895012
4	264	7|16|19|31	0.6618344581927259	random	0.6949203091074905	0.6776798365502479	0.5169314856411497	0.32085293288631905	0.3532374431405281
4	265	7|11|14|45	0.6593360400262467	random	0.6926865497088933	0.6715027822345405	0.5099473218655564	0.3271982431552101	0.35725942721798754
4	266	6|14|30|35	0.7159226190476191	random	0.7042340654942634	0.723639	0.5742069304642033	0.37992339142775744	0.3867681336687659
4	267	10|22|31|36	0.7073965363704537	random	0.7314939292427155	0.7215690813849979	0.5697715723429121	0.39074629302657604	0.41867996861102674
4	268	28|29|39|45	0.6730634256655418	random	0.6040345484814734	0.6662470693154509	0.517449	0.21560358093906268	0.2169178246552089
4	269	0|17|34|45	0.7144424329771278	random	0.6642108086951701	0.7149426214478155	0.5692565922392276	0.3266265875108054	0.3269189164976167
4	270	0|17|30|40	0.6846310226846645	random	0.6647704698809651	0.6927212123025046	0.538299	0.30807878432837454	0.31298487396106695
4	271	6|16|22|35	0.6643554321334834	random	0.6951296629944335	0.6821097947162446	0.5229580474736285	0.3169799735648628	0.34914756440282985
4	272	14|25|26|34	0.7111944014810648	random	0.653106	0.7087236734044485	0.5632578763514358	0.3106442655009475	0.3115101472535012
4	273	4|7|15|20	0.7406932531871017	random	0.7445301173230039	0.7525358121854437	0.6104862687693687	0.428565	0.44564326708679397
4	274	13|24|40|43	0.6738089379452569	random	0.7068956692077355	0.6899634900930934	0.531833	0.33938365899114475	0.37306329010870504
4	275	16|17|19|20	0.7271767786839145	random	0.7199754871654038	0.7378387301990285	0.5923871534244605	0.39518968623170053	0.4065004982279366
4	276	2|37|40|44	0.6560247351893513	random	0.6145775294413339	0.6603750185781357	0.5051736739896271	0.2231351094734278	0.22384524389433152
4	277	1|23|25|30	0.752809	random	0.7250694527723627	0.7570266281323956	0.6178006775200487	0.4329351068416663	0.43527519986716745
4	278	9|14|21|23	0.6860066319835021	random	0.6715381709543847	0.6944621942333942	0.539476	0.3188906871415448	0.32494541916780834
4	279	0|18|34|41	0.716934	random	0.6664869155570721	0.7168263897768791	0.5713748938284422	0.3328245130400319	0.3333715925121906
4	280	17|20|22|29	0.7337900145294338	random	0.7163843980812663	0.7424930265317559	0.599104	0.39796513629024566	0.4051004285013231
4	281	10|18|19|26	0.7299900988938882	random	0.6794207547265021	0.73165	0.5900023088987801	0.355139	0.3559308937329744
4	282	0|5|33|42	0.7191606908511436	random	0.6928404665260033	0.724097	0.5763466855594762	0.3702648039929907	0.37256967460170853
4	283	5|15|42|43	0.6768911698537683	random	0.6839614320086397	0.6915324005426948	0.535036	0.31728230544848435	0.3351793834106579
4	284	0|5|12|35	0.7098996414510687	random	0.6951920908303544	0.7184145027780536	0.5683799366477352	0.36140836924406194	0.3678777796538832
4	285	7|37|39|45	0.7405245242782152	random	0.7411485918186759	0.7492565884467979	0.6049165511660104	0.43866696753326473	0.4507358882096514
4	286	10|23|28|34	0.7010246766029247	random	0.6930125580813866	0.7128705954891689	0.5618240270937105	0.3448526706234859	0.3561254629539956
4	287	20|23|29|43	0.7292697787776528	random	0.7276	0.7396711161043521	0.5938188868634137	0.4084645504316584	0.4211760243853481
4	288	6|21|36|41	0.7581525942069741	random	0.7356943240762828	0.7627529152400352	0.6243799343116029	0.4509254353025532	0.45387933376413325
4	289	9|21|25|45	0.6700928008998875	random	0.6089278536934983	0.6662614014035795	0.5155777680640988	0.22165230136151906	0.22293751560711283
4	290	5|14|25|34	0.7187048884514435	random	0.6946733496349414	0.7253403146167444	0.5779287846217234	0.367246	0.37117323321145756
4	291	5|25|36|40	0.7425000585864266	random	0.7061290590565629	0.7449123438737105	0.6035571608033453	0.4043339805596809	0.4049669105835079
4	292	7|16|22|32	0.6179971644169479	random	0.6765936563434402	0.6361585825595576	0.4708963620827295	0.2706383038512262	0.3176955660985751
4	293	11|33|41|45	0.6965899770341207	random	0.63073613156003006	0.69054	0.5438599016413417	0.2701572788496666	0.2725761689420604
4	294	10|12|19|21	0.6728018372703413	random	0.6868577656226822	0.687473	0.5297408822223141	0.3186497465716993	0.34044516320873225
4	295	20|25|30|37	0.7170278519872516	random	0.6521044956060623	0.7121203540218516	0.5684590241218427	0.31399904110914556	0.31554172460342333
4	296	7|9|30|41	0.756348	random	0.7487871608571223	0.7634103049177112	0.6239364028398143	0.4611860366184444	0.46932781600527906
4	297	23|26|31|42	0.6649784987814022	random	0.6583562849240525	0.6759071739829364	0.5173468228007336	0.28749312908688185	0.296494
4	298	6|25|39|43	0.7276000656167979	random	0.7305241362446645	0.7394237598471655	0.5934759497934456	0.4062817581226578	0.4222467625312008
4	299	10|26|33|43	0.7293052235658043	random	0.7260242940705758	0.7404391363569365	0.5953313916943935	0.4025970122413613	0.4158120605036734
4	300	16|33|40|41	0.7382654316647919	random	0.7246870982185643	0.7451818610113957	0.6017584174945211	0.4177367193016027	0.4263561151813994
4	301	6|17|31|42	0.6674388357705286	random	0.673391	0.6810616074449941	0.522633	0.3034174973706228	0.3189809955166554
5	0	2|4|6|16|20	0.7850750792202804	MASS	0.7757595844971915	0.7931068435307994	0.6649465419830769	0.5014133223920942	0.5115544426855765
5	1	6|12|15|17|23	0.7589788985980411	entropy	0.7560460180312374	0.7693420961245866	0.6327381198528229	0.45541839264342393	0.46920685529288714
5	2	11|28|29|39|42	0.6572276502784713	random	0.5941477677398186	0.6513848516252744	0.499672	0.1943613868184195	0.19566200357852298
5	3	10|23|26|30|34	0.7716511426925293	random	0.7408475740024516	0.7755358011571339	0.6425526407100451	0.4636303636797675	0.4657159215270296
5	4	5|13|15|29|39	0.748342	random	0.728161	0.7561859444173322	0.6169155973669419	0.4221406835286821	0.42843785173323473
5	5	9|13|26|38|42	0.7110278231227194	random	0.7132707183869855	0.7227725149241728	0.5726907843555137	0.37775627742982154	0.39253562153602906
5	6	6|28|30|42|45	0.7008051061071634	random	0.6986984303250859	0.7096838200205832	0.5557691242845153	0.3645073368130018	0.3741311258832649
5	7	10|30|31|34|39	0.7604432734780104	random	0.7218103409348038	0.76248697554371625	0.6263149177227227	0.4348044846888482	0.43639639715272194
5	8	2|3|13|22|28	0.686645	random	0.731146	0.7052971960839972	0.5496891579833226	0.363898	0.40748113853209755
5	9	5|7|34|39|44	0.7535838174572691	random	0.7397952766680677	0.7607765595977616	0.6214329630417895	0.4456677269738741	0.45230357975519403
5	10	1|9|16|34|41	0.7615625600153639	random	0.7304886503929635	0.7650884522797151	0.6287181960537418	0.4452147666091591	0.44746124025362044
5	11	15|19|29|32|41	0.7347960077779911	random	0.7070657624330638	0.738841	0.5945732740649504	0.39932789791066275	0.4014687908292345
5	12	2|15|29|32|40	0.695665	random	0.6871035901633574	0.7046581681172309	0.5507138505636373	0.3443465324357776	0.3523559534691895
5	13	15|33|36|39|43	0.770072	random	0.7573208649172894	0.7764412903856216	0.6417531469455495	0.48016202856375256	0.48687826188547756
5	14	8|18|24|27|39	0.7617561095640484	random	0.7051442863667085	0.7580534759765556	0.6227659763340243	0.42201714153281555	0.4239299166843441
5	15	10|18|22|28|45	0.6733753840983292	random	0.7064656402743356	0.6890822119888496	0.5299729465964557	0.3404990457515292	0.37323186439712186
5	16	5|6|15|36|40	0.7434598257153832	random	0.7227446488338077	0.7499488765581432	0.6083737911314067	0.41852778970368204	0.42316160480700993
5	17	15|32|34|35|40	0.7071316256961782	random	0.6756983765733283	0.7112561039599568	0.5614696193070027	0.33965432112700117	0.34124449228644776
5	18	2|3|6|8|32	0.7296400878624928	random	0.7359257478072795	0.7406140202522479	0.5940486782550783	0.41798485130453733	0.4343148898095823
5	19	15|22|29|35|45	0.7158095472440945	random	0.7074376833560725	0.7246915846667963	0.5757358419959537	0.37907125167767497	0.3887990103525562
5	20	6|14|27|31|40	0.7332878216823506	random	0.7186927589312195	0.7397844459552739	0.594171	0.4113155171112335	0.41656219023779806
5	21	5|12|21|28|43	0.7097173876512387	random	0.7161945156924959	0.721513	0.5704640520307276	0.381344	0.3979028246131082
5	22	1|20|22|30|33	0.7714311863837142	random	0.7352779254589116	0.7735510028969971	0.640174	0.4607587337249151	0.46171
5	23	34|38|39|40|41	0.7699674116573842	random	0.7354453426048406	0.7725370698780696	0.6386733304669155	0.4594100029106477	0.46044578325055735
5	24	16|25|40|42|45	0.7017140387939312	random	0.712083	0.7123783005663852	0.5583965081066306	0.3771155794663236	0.3943644717824758
5	25	4|7|20|30|38	0.7626245318801613	random	0.7589522275198236	0.7721744016582972	0.6363739944631375	0.4642272714114248	0.47742498630160224
5	26	14|23|25|34|38	0.7449133978298444	random	0.7198981545630785	0.7511317459734314	0.6105281753125541	0.4149411783639837	0.41889591486844896
5	27	1|7|17|25|42	0.7384506433647013	random	0.7369051097973207	0.7481562391642935	0.6043880033284987	0.427454	0.43977014397915826
5	28	21|22|28|32|39	0.6965488164970233	random	0.7141393987781262	0.7080448632136435	0.5525502026740117	0.3750548576406939	0.396487
5	29	1|5|8|26|33	0.7654419531400039	random	0.7220781405290346	0.7647213613102511	0.6291647452210546	0.4468084151306072	0.446925
5	30	0|9|24|31|34	0.7181189384482427	random	0.6600366657382014	0.7132641859203993	0.5682598397889028	0.32975850311653027	0.33166370902714565
5	31	1|4|6|12|17	0.7706566881121567	random	0.759254	0.7791716350474102	0.6463392231100017	0.47145580475508575	0.4811377948317139
5	32	10|16|27|29|32	0.7067103178413674	random	0.7142240278969728	0.7194798627008326	0.5684157595921934	0.3725606207396752	0.39178499483693635
5	33	0|15|22|28|44	0.6811245678893797	random	0.6765782939651629	0.6922933694862103	0.5365358976905206	0.3169782375749383	0.3283715774945023
5	34	5|15|37|39|44	0.7419054277895141	random	0.7200503772161536	0.7475563299937196	0.6051218840115657	0.41788901082908786	0.4213482884419709
5	35	28|34|38|41|42	0.7260175604954868	random	0.6893253971439744	0.7295872086189188	0.5847121260024849	0.36768952228956336	0.36891099066154565
[truncated: 12,346 more rows]

## Sheet: fig4c-data-yeast-entropy
carbon_source	entropy
[truncated: 37 more rows]

## Sheet: fig4d_sfig5-data-yeast-perf
num_predictors	i	predictors	mean_accuracy	mass_prediction	mean_balanced_accuracy	mean_f1_score_weighted	mean_jaccard_score	mean_cohen_kappa_score	mean_mcc
[truncated: 10,306 more rows]
